# Supplementary material for: Resilience to aging in the regeneration‐capable flatworm Macrostomum lignano
Source: Aging Cell. 2018 Feb 28;17(3):e12739. doi: 10.1111/acel.12739 (PMC5946080; doi:10.1111/acel.12739)
Supplement: Supplementary file 2 [file ACEL-17-e12739-s002.odt]

Table S1 RNA-seq libraries generated in the study.
library
age
treatment
culture
reads
accession
M1_nc_F_2
1M
nc
F
16,717,817
SRR5876294
M1_nc_F_3
1M
nc
F
20,241,961
SRR5876293
M1_nc_F_4
1M
nc
F
7,543,105
SRR5876296
M1_nc_G_1
1M
nc
G
12,718,885
SRR5876295
M1_nc_G_2
1M
nc
G
16,692,275
SRR5876298
M1_nc_G_3
1M
nc
G
16,338,706
SRR5876297
M2_nc_E_1
2M
nc
E
16,846,625
SRR5876300
M2_nc_E_2
2M
nc
E
9,787,771
SRR5876299
M2_nc_E_3
2M
nc
E
12,746,303
SRR5876292
M2_nc_F_1
2M
nc
F
18,156,235
SRR5876291
M2_nc_F_2
2M
nc
F
16,293,663
SRR5876260
M2_nc_F_3
2M
nc
F
14,020,942
SRR5876259
M4_nc_E_1
4M
nc
E
19,190,321
SRR5876258
M4_nc_E_2
4M
nc
E
27,997,746
SRR5876257
M4_nc_E_3
4M
nc
E
23,143,665
SRR5876264
M4_oc_E_1
4M
oc
E
13,115,498
SRR5876263
M4_oc_E_2
4M
oc
E
22,300,935
SRR5876262
M4_oc_E_3
4M
oc
E
21,893,283
SRR5876261
M6_nc_D_1
6M
nc
D
19,190,837
SRR5876266
M6_nc_D_2
6M
nc
D
17,635,425
SRR5876265
M6_nc_D_4
6M
nc
D
6,514,190
SRR5876275
M6_oc_D_1
6M
oc
D
17,931,625
SRR5876276
M6_oc_D_2
6M
oc
D
18,413,566
SRR5876273
M6_oc_D_3
6M
oc
D
16,218,046
SRR5876274
M6_mc_D_1
6M
mc
D
15,421,413
SRR5876279
M6_mc_D_2
6M
mc
D
17,119,732
SRR5876280
M6_mc_D_4
6M
mc
D
8,969,833
SRR5876277
M10_nc_A_1
10M
nc
A
17,704,719
SRR5876278
M10_nc_A_2
10M
nc
A
16,076,433
SRR5876271
M10_nc_A_3
10M
nc
A
13,160,069
SRR5876272
M10_oc_A_2
10M
oc
A
12,816,510
SRR5876304
M10_oc_A_3
10M
oc
A
14,203,347
SRR5876303
M10_oc_A_4
10M
oc
A
12,114,601
SRR5876306
M10_mc_A_1
10M
mc
A
17,257,794
SRR5876305
M10_mc_A_2
10M
mc
A
13,670,424
SRR5876308
M10_mc_A_3
10M
mc
A
11,738,596
SRR5876307
M12_nc_A_1
12M
nc
A
7,845,963
SRR5876310
M12_nc_A_2
12M
nc
A
11,997,093
SRR5876309
M12_nc_A_3
12M
nc
A
9,979,059
SRR5876302
M12_oc_A_1
12M
oc
A
9,856,656
SRR5876301
M12_oc_A_2
12M
oc
A
13,032,688
SRR5876283
M12_oc_A_3
12M
oc
A
10,718,426
SRR5876284
M12_mc_A_1
12M
mc
A
14,706,581
SRR5876285
M12_mc_A_2
12M
mc
A
10,572,149
SRR5876286
M12_mc_A_3
12M
mc
A
10,546,447
SRR5876287
M26_nc_H_1
26M
nc
H
18,348,977
SRR5876288
M26_nc_H_2
26M
nc
H
16,135,766
SRR5876289
M26_nc_H_3
26M
nc
H
22,417,556
SRR5876290
M26_oc_H_1
26M
oc
H
10,795,606
SRR5876281
M26_oc_H_2
26M
oc
H
17,037,269
SRR5876282
M26_oc_H_3
26M
oc
H
17,116,273
SRR5876270
M26_mc_H_1
26M
mc
H
19,814,344
SRR5876269
M26_mc_H_2
26M
mc
H
20,205,867
SRR5876268
M26_mc_H_3
26M
mc
H
20,598,586
SRR5876267
