# Supplementary material for: Resilience to aging in the regeneration‐capable flatworm Macrostomum lignano
Source: Aging Cell. 2018 Feb 28;17(3):e12739. doi: 10.1111/acel.12739 (PMC5946080; doi:10.1111/acel.12739)
Supplement: Supplementary file 3 [file ACEL-17-e12739-s003.ods]

## Sheet: nc_repl_1
Age (days)	Age interval (days)	Nx	Dx	Cx
1		100
16	15	100	0	0
30	14	100	0	0
46	16	98	2	0
57	11	98	0	0
60	3	98	0	0
71	11	98	0	0
85	14	96	2	0
100	15	95	1	0
114	14	95	0	0
120	6	95	0	0
128	8	95	0	0
142	14	95	0	0
156	14	95	0	0
170	14	93	2	0
180	10	93	0	0
184	4	93	0	0
198	14	93	0	0
212	14	92	1	0
226	14	92	0	0
240	14	92	0	0
254	14	92	0	0
268	14	91	1	0
282	14	91	0	0
296	14	91	0	0
300	4	91	0	0
310	10	88	3	0
324	14	87	1	0
338	14	87	0	0
352	14	86	1	0
360	8	86	0	0
366	6	86	0	0
380	14	86	0	0
394	14	86	0	0
408	14	86	0	0
420	12	85	1	0
436	16	85	0	0
450	14	84	1	0
464	14	82	2	0
478	14	82	0	0
480	2	82	0	0
492	12	82	0	0
506	14	82	0	0
520	14	81	1	0
534	14	81	0	0
540	6	81	0	0
548	8	79	2	0
562	14	79	0	0
576	14	79	0	0
590	14	79	0	0
600	10	78	1	0
607	7	78	0	0
620	13	78	0	0
632	12	78	0	0
646	14	78	0	0
660	14	75	3	0
674	14	75	0	0
688	14	75	0	0
702	14	75	0	0
716	14	73	2	0
740	24	72	1	0

## Sheet: nc_repl_2
Age (days)	Age interval (days)	Nx	Dx	Cx
1		100
16	15	99	1	0
30	14	99	0	0
46	16	97	2	0
57	11	96	1	0
60	3	96	0	0
71	11	95	1	0
85	14	94	1	0
100	15	94	0	0
114	14	94	0	0
120	6	94	0	0
128	8	94	0	0
142	14	93	1	0
156	14	93	0	0
170	14	91	2	0
180	10	91	0	0
184	4	91	0	0
198	14	91	0	0
212	14	91	0	0
226	14	89	2	0
240	14	89	0	0
254	14	88	1	0
268	14	87	1	0
282	14	86	1	0
296	14	86	0	0
300	4	86	0	0
310	10	86	0	0
324	14	86	0	0
338	14	86	0	0
352	14	86	0	0
360	8	86	0	0
366	6	84	2	0
380	14	84	0	0
394	14	83	1	0
408	14	83	0	0
420	12	80	3	0
436	16	79	1	0
450	14	79	0	0
464	14	78	1	0
478	14	78	0	0
480	2	78	0	0
492	12	78	0	0
506	14	78	0	0
520	14	76	2	0
534	14	76	0	0
540	6	76	0	0
548	8	76	0	0
562	14	76	0	0
576	14	75	1	0
590	14	75	0	0
600	10	75	0	0
607	7	75	0	0
620	13	74	1	0
632	12	74	0	0
646	14	72	2	0
660	14	71	1	0
674	14	71	0	0
688	14	71	0	0
702	14	71	0	0
716	14	71	0	0
740	24	70	1	0

## Sheet: nc_repl_3
Age (days)	Age interval (days)	Nx	Dx	Cx
1		100
16	15	100	0	0
30	14	99	1	0
46	16	99	0	0
57	11	98	1	0
60	3	98	0	0
71	11	98	0	0
85	14	96	2	0
100	15	96	0	0
114	14	96	0	0
120	6	96	0	0
128	8	96	0	0
142	14	96	0	0
156	14	94	2	0
170	14	94	0	0
180	10	94	0	0
184	4	93	1	0
198	14	92	1	0
212	14	90	2	0
226	14	90	0	0
240	14	90	0	0
254	14	86	4	0
268	14	86	0	0
282	14	85	1	0
296	14	85	0	0
300	4	85	0	0
310	10	85	0	0
324	14	84	1	0
338	14	84	0	0
352	14	80	4	0
360	8	80	0	0
366	6	79	1	0
380	14	79	0	0
394	14	79	0	0
408	14	79	0	0
420	12	78	1	0
436	16	78	0	0
450	14	77	1	0
464	14	76	1	0
478	14	76	0	0
480	2	76	0	0
492	12	76	0	0
506	14	75	1	0
520	14	72	3	0
534	14	72	0	0
540	6	72	0	0
548	8	72	0	0
562	14	72	0	0
576	14	72	0	0
590	14	72	0	0
600	10	72	0	0
607	7	71	1	0
620	13	71	0	0
632	12	70	1	0
646	14	70	0	0
660	14	69	1	0
674	14	69	0	0
688	14	69	0	0
702	14	68	1	0
716	14	67	1	0
740	24	65	2	0

## Sheet: nc_repl_4
Age (days)	Age interval (days)	Nx	Dx	Cx
1		100
16	15	100	0	0
30	14	99	1	0
46	16	98	1	0
57	11	97	1	0
60	3	97	0	0
71	11	97	0	0
85	14	97	0	0
100	15	97	0	0
114	14	96	1	0
120	6	96	0	0
128	8	96	0	0
142	14	95	1	0
156	14	95	0	0
170	14	95	0	0
180	10	95	0	0
184	4	93	2	0
198	14	92	1	0
212	14	91	1	0
226	14	91	0	0
240	14	91	0	0
254	14	89	2	0
268	14	89	0	0
282	14	89	0	0
296	14	88	1	0
300	4	88	0	0
310	10	88	0	0
324	14	87	1	0
338	14	86	1	0
352	14	84	2	0
360	8	84	0	0
366	6	83	1	0
380	14	83	0	0
394	14	82	1	0
408	14	81	1	0
420	12	78	3	0
436	16	78	0	0
450	14	78	0	0
464	14	78	0	0
478	14	78	0	0
480	2	78	0	0
492	12	78	0	0
506	14	77	1	0
520	14	72	5	0
534	14	72	0	0
540	6	72	0	0
548	8	72	0	0
562	14	72	0	0
576	14	70	2	0
590	14	69	1	0
600	10	66	3	0
607	7	66	0	0
620	13	64	2	0
632	12	64	0	0
646	14	64	0	0
660	14	64	0	0
674	14	63	1	0
688	14	63	0	0
702	14	63	0	0
716	14	62	1	0
740	24	62	0	0

## Sheet: nc_repl_5
Age (days)	Age interval (days)	Nx	Dx	Cx
1		100
16	15	100	0	0
30	14	100	0	0
46	16	100	0	0
57	11	99	1	0
60	3	99	0	0
71	11	99	0	0
85	14	99	0	0
100	15	99	0	0
114	14	99	0	0
120	6	99	0	0
128	8	99	0	0
142	14	97	2	0
156	14	96	1	0
170	14	95	1	0
180	10	95	0	0
184	4	95	0	0
198	14	94	1	0
212	14	92	2	0
226	14	92	0	0
240	14	92	0	0
254	14	91	1	0
268	14	90	1	0
282	14	90	0	0
296	14	90	0	0
300	4	90	0	0
310	10	90	0	0
324	14	90	0	0
338	14	89	1	0
352	14	87	2	0
360	8	87	0	0
366	6	87	0	0
380	14	87	0	0
394	14	85	2	0
408	14	85	0	0
420	12	84	1	0
436	16	84	0	0
450	14	83	1	0
464	14	83	0	0
478	14	83	0	0
480	2	83	0	0
492	12	81	2	0
506	14	80	1	0
520	14	81	-1	0
534	14	80	1	0
540	6	80	0	0
548	8	80	0	0
562	14	78	2	0
576	14	78	0	0
590	14	78	0	0
600	10	77	1	0
607	7	77	0	0
620	13	76	1	0
632	12	76	0	0
646	14	75	1	0
660	14	75	0	0
674	14	72	3	0
688	14	72	0	0
702	14	72	0	0
716	14	71	1	0
740	24	67	4	0

## Sheet: nc_average
Age (days)	Age interval (days)	Nx	Dx	Cx
1		100
16	15	100	0	0
30	14	99	0	0
46	16	98	1	0
57	11	98	1	0
60	3	98	0	0
71	11	97	0	0
85	14	96	1	0
100	15	96	0	0
114	14	96	0	0
120	6	96	0	0
128	8	96	0	0
142	14	95	1	0
156	14	95	1	0
170	14	94	1	0
180	10	94	0	0
184	4	93	1	0
198	14	92	1	0
212	14	91	1	0
226	14	91	0	0
240	14	91	0	0
254	14	89	2	0
268	14	89	1	0
282	14	88	0	0
296	14	88	0	0
300	4	88	0	0
310	10	87	1	0
324	14	87	1	0
338	14	86	0	0
352	14	85	2	0
360	8	85	0	0
366	6	84	1	0
380	14	84	0	0
394	14	83	1	0
408	14	83	0	0
420	12	81	2	0
436	16	81	0	0
450	14	80	1	0
464	14	79	1	0
478	14	79	0	0
480	2	79	0	0
492	12	79	0	0
506	14	78	1	0
520	14	76	2	0
534	14	76	0	0
540	6	76	0	0
548	8	76	0	0
562	14	75	0	0
576	14	75	1	0
590	14	75	0	0
600	10	73	1	0
607	7	73	0	0
620	13	73	1	0
632	12	72	0	0
646	14	72	1	0
660	14	71	1	0
674	14	70	1	0
688	14	70	0	0
702	14	70	0	0
716	14	69	1	0
740	24	67	2	0

## Sheet: mc_repl_1
Age (days)	Age interval (days)	Nx	Dx	Cx
1		100
16	15	100	0	0
30	14	100	0	0
46	16	100	0	0
57	11	99	1	0
60	3	99	0	0
71	11	98	1	0
85	14	97	1	0
100	15	97	0	0
114	14	97	0	0
120	6	97	0	0
128	8	97	0	0
142	14	97	0	0
156	14	96	1	0
170	14	96	0	0
180	10	96	0	0
184	4	95	1	0
198	14	91	4	0
212	14	91	0	0
226	14	91	0	0
240	14	91	0	0
254	14	89	2	0
268	14	88	1	0
282	14	86	2	0
296	14	85	1	0
300	4	84	1	0
310	10	82	2	0
324	14	81	1	0
338	14	81	0	0
352	14	73	8	0
360	8	73	0	0
366	6	68	5	0
380	14	66	2	0
394	14	65	1	0
408	14	65	0	0
420	12	59	6	0
436	16	58	1	0
450	14	54	4	0
464	14	54	0	0
478	14	53	1	0
480	2	53	0	0
492	12	52	1	0
506	14	50	2	0
520	14	48	2	0
534	14	48	0	0
540	6	47	1	0
548	8	46	1	0
562	14	45	1	0
576	14	45	0	0
590	14	45	0	0
600	10	45	0	0
607	7	42	3	0
620	13	41	1	0
632	12	40	1	0
646	14	40	0	0
660	14	40	0	0
674	14	40	0	0
688	14	40	0	0
702	14	40	0	0
716	14	39	1	0
740	24	39	0	0

## Sheet: mc_repl_2
Age (days)	Age interval (days)	Nx	Dx	Cx
1		100
16	15	100	0	0
30	14	100	0	0
46	16	100	0	0
57	11	100	0	0
60	3	100	0	0
71	11	100	0	0
85	14	97	3	0
100	15	96	1	0
114	14	96	0	0
120	6	96	0	0
128	8	95	1	0
142	14	94	1	0
156	14	94	0	0
170	14	92	2	0
180	10	92	0	0
184	4	92	0	0
198	14	92	0	0
212	14	92	0	0
226	14	92	0	0
240	14	92	0	0
254	14	90	2	0
268	14	89	1	0
282	14	89	0	0
296	14	86	3	0
300	4	86	0	0
310	10	85	1	0
324	14	85	0	0
338	14	85	0	0
352	14	71	14	0
360	8	68	3	0
366	6	64	4	0
380	14	63	1	0
394	14	63	0	0
408	14	63	0	0
420	12	59	4	0
436	16	56	3	0
450	14	56	0	0
464	14	56	0	0
478	14	54	2	0
480	2	54	0	0
492	12	54	0	0
506	14	53	1	0
520	14	53	0	0
534	14	53	0	0
540	6	53	0	0
548	8	52	1	0
562	14	52	0	0
576	14	52	0	0
590	14	52	0	0
600	10	51	1	0
607	7	51	0	0
620	13	50	1	0
632	12	50	0	0
646	14	50	0	0
660	14	50	0	0
674	14	49	1	0
688	14	49	0	0
702	14	49	0	0
716	14	48	1	0
740	24	47	1	0

## Sheet: mc_repl_3
Age (days)	Age interval (days)	Nx	Dx	Cx
1		100
16	15	100	0	0
30	14	99	1	0
46	16	99	0	0
57	11	99	0	0
60	3	99	0	0
71	11	94	5	0
85	14	90	4	0
100	15	89	1	0
114	14	89	0	0
120	6	89	0	0
128	8	89	0	0
142	14	89	0	0
156	14	88	1	0
170	14	87	1	0
180	10	87	0	0
184	4	86	1	0
198	14	85	1	0
212	14	85	0	0
226	14	85	0	0
240	14	85	0	0
254	14	83	2	0
268	14	81	2	0
282	14	81	0	0
296	14	81	0	0
300	4	81	0	0
310	10	76	5	0
324	14	73	3	0
338	14	73	0	0
352	14	72	1	0
360	8	71	1	0
366	6	70	1	0
380	14	70	0	0
394	14	69	1	0
408	14	69	0	0
420	12	66	3	0
436	16	62	4	0
450	14	62	0	0
464	14	62	0	0
478	14	62	0	0
480	2	62	0	0
492	12	60	2	0
506	14	58	2	0
520	14	57	1	0
534	14	57	0	0
540	6	57	0	0
548	8	56	1	0
562	14	55	1	0
576	14	55	0	0
590	14	55	0	0
600	10	54	1	0
607	7	54	0	0
620	13	53	1	0
632	12	52	1	0
646	14	52	0	0
660	14	52	0	0
674	14	51	1	0
688	14	50	1	0
702	14	49	1	0
716	14	49	0	0
740	24	49	0	0

## Sheet: mc_repl_4
Age (days)	Age interval (days)	Nx	Dx	Cx
1		100
16	15	100	0	0
30	14	100	0	0
46	16	100	0	0
57	11	100	0	0
60	3	100	0	0
71	11	99	1	0
85	14	99	0	0
100	15	97	2	0
114	14	97	0	0
120	6	97	0	0
128	8	95	2	0
142	14	95	0	0
156	14	95	0	0
170	14	95	0	0
180	10	95	0	0
184	4	93	2	0
198	14	93	0	0
212	14	92	1	0
226	14	91	1	0
240	14	91	0	0
254	14	91	0	0
268	14	90	1	0
282	14	90	0	0
296	14	89	1	0
300	4	87	2	0
310	10	87	0	0
324	14	86	1	0
338	14	86	0	0
352	14	84	2	0
360	8	84	0	0
366	6	76	8	0
380	14	76	0	0
394	14	76	0	0
408	14	75	1	0
420	12	69	6	0
436	16	69	0	0
450	14	67	2	0
464	14	67	0	0
478	14	66	1	0
480	2	66	0	0
492	12	65	1	0
506	14	62	3	0
520	14	61	1	0
534	14	59	2	0
540	6	59	0	0
548	8	59	0	0
562	14	59	0	0
576	14	59	0	0
590	14	58	1	0
600	10	56	2	0
607	7	56	0	0
620	13	54	2	0
632	12	53	1	0
646	14	53	0	0
660	14	52	1	0
674	14	52	0	0
688	14	51	1	0
702	14	51	0	0
716	14	48	3	0
740	24	46	2	0

[truncated: 4 more sheets: mc_repl_5, mc_average, mort_rate_nc_average, mort_rate_mc_average]
