# Supplementary material for: Resilience to aging in the regeneration‐capable flatworm Macrostomum lignano
Source: Aging Cell. 2018 Feb 28;17(3):e12739. doi: 10.1111/acel.12739 (PMC5946080; doi:10.1111/acel.12739)
Supplement: Supplementary file 4 [file ACEL-17-e12739-s004.odt]

Table S3  Enrichment of various gene categories among differentially expressed genes.
Comparison
Germline
Neoblast
GenAge
Genome Maintenance
M4_nc_vs_M4_oc.up
7.99
0.05
0.56
ns
M4_nc_vs_M4_oc.down
0.18
ns
ns
ns
M6_nc_vs_M6_mc.up
9.26
0
ns
ns
M6_nc_vs_M6_mc.down
0
ns
ns
ns
M6_nc_vs_M6_oc.up
7.99
0
0.68
ns
M6_nc_vs_M6_oc.down
0
0.31
ns
0.26
M6_oc_vs_M6_mc.up
0.11
ns
ns
ns
M6_oc_vs_M6_mc.down
ns
ns
ns
ns
M10_nc_vs_M10_mc.up
9.33
0.08
0.61
ns
M10_nc_vs_M10_mc.down
0.10
0.06
ns
0.22
M10_nc_vs_M10_oc.up
10.41
0.13
0.56
ns
M10_nc_vs_M10_oc.down
0.13
ns
ns
ns
M10_oc_vs_M10_mc.up
8.93
0
ns
ns
M10_oc_vs_M10_mc.down
ns
ns
ns
ns
M12_nc_vs_M12_mc.up
8.58
0.41
0.62
ns
M12_nc_vs_M12_mc.down
0.10
0.23
ns
ns
M12_nc_vs_M12_oc.up
6.13
0.43
ns
ns
M12_nc_vs_M12_oc.down
0.22
ns
ns
ns
M12_oc_vs_M12_mc.up
ns
ns
ns
ns
M12_oc_vs_M12_mc.down
ns
ns
ns
ns
M26_nc_vs_M26_mc.up
5.59
2.19
ns
ns
M26_nc_vs_M26_mc.down
0.10
0.16
ns
ns
M26_nc_vs_M26_oc.up
ns
ns
ns
ns
M26_nc_vs_M26_oc.down
0.18
ns
ns
ns
M26_oc_vs_M26_mc.up
5.25
ns
ns
ns
M26_oc_vs_M26_mc.down
ns
ns
ns
ns
ns – not significant
