# Supplementary material for: Resilience to aging in the regeneration‐capable flatworm Macrostomum lignano
Source: Aging Cell. 2018 Feb 28;17(3):e12739. doi: 10.1111/acel.12739 (PMC5946080; doi:10.1111/acel.12739)
Supplement: Supplementary file 5 [file ACEL-17-e12739-s005.ods]

## Sheet: Legend
Table S4 GO term enrichment analysis in various gene lists.
The analysis is done by GOrilla tool using lists of human gene homologs and P-value cutoff of 0.001.
The overlap between enrichemnt lists is doen bu GO term, and fold enrichments for a given condition are listed.
Details of the analyses are provided in separate worksheets.
'P-value' is the enrichment p-value computed according to the mHG or HG model. This p-value is not corrected for multiple testing of 11667 GO terms.
'FDR q-value' is the correction of the above p-value for multiple testing using the Benjamini and Hochberg (1995) method.
Namely, for the ith term (ranked according to p-value) the FDR q-value is (p-value * number of GO terms) / i.
Enrichment (N, B, n, b) is defined as follows:
N - is the total number of genes
B - is the total number of genes associated with a specific GO term
n - is the number of genes in the top of the user's input list or in the target set when appropriate
b - is the number of genes in the intersection
Enrichment = (b/n) / (B/N)

## Sheet: 2M_26M_UP_PROCESS
GO Term	Description	P-value	FDR q-value	Enrichment	N	B	n	b	Genes
GO:0006614	SRP-dependent cotranslational protein targeting to membrane	6.3E-48	7.93E-44	4.48	7767	84	1631	79	[RPL26 - ribosomal protein l26, RPL23A - ribosomal protein l23a, RPL22 - ribosomal protein l22, RPL21 - ribosomal protein l21, RPL19 - ribosomal protein l19, RPL18A - ribosomal protein l18a, RPL18 - ribosomal protein l18, RPL17 - ribosomal protein l17, RPL15 - ribosomal protein l15, RPL13 - ribosomal protein l13, RPL12 - ribosomal protein l12, RPL11 - ribosomal protein l11, RPL9 - ribosomal prote…
GO:0006613	cotranslational protein targeting to membrane	7.42E-48	4.67E-44	4.39	7767	89	1631	82	[RPL26 - ribosomal protein l26, RPL23A - ribosomal protein l23a, RPL22 - ribosomal protein l22, RPL21 - ribosomal protein l21, RPL19 - ribosomal protein l19, RPL18A - ribosomal protein l18a, RPL18 - ribosomal protein l18, RPL17 - ribosomal protein l17, RPL15 - ribosomal protein l15, RPL13 - ribosomal protein l13, RPL12 - ribosomal protein l12, RPL11 - ribosomal protein l11, RPL9 - ribosomal prote…
GO:0045047	protein targeting to ER	5.41E-46	2.27E-42	4.29	7767	91	1631	82	[RPL26 - ribosomal protein l26, RPL23A - ribosomal protein l23a, RPL22 - ribosomal protein l22, RPL21 - ribosomal protein l21, RPL19 - ribosomal protein l19, RPL18A - ribosomal protein l18a, RPL18 - ribosomal protein l18, RPL17 - ribosomal protein l17, RPL15 - ribosomal protein l15, RPL13 - ribosomal protein l13, RPL12 - ribosomal protein l12, RPL11 - ribosomal protein l11, RPL9 - ribosomal prote…
GO:0072599	establishment of protein localization to endoplasmic reticulum	3.91E-44	1.23E-40	4.16	7767	95	1631	83	[RPL26 - ribosomal protein l26, RPL23A - ribosomal protein l23a, RPL22 - ribosomal protein l22, RPL21 - ribosomal protein l21, RPL19 - ribosomal protein l19, RPL18A - ribosomal protein l18a, RPL18 - ribosomal protein l18, RPL17 - ribosomal protein l17, RPL15 - ribosomal protein l15, RPL13 - ribosomal protein l13, RPL12 - ribosomal protein l12, RPL11 - ribosomal protein l11, RPL9 - ribosomal prote…
GO:0006413	translational initiation	4.28E-44	1.08E-40	3.74	7767	126	1631	99	[EIF1B - eukaryotic translation initiation factor 1b, RPL35 - ribosomal protein l35, EIF4A2 - eukaryotic translation initiation factor 4a2, EIF4B - eukaryotic translation initiation factor 4b, EIF2S1 - eukaryotic translation initiation factor 2, subunit 1 alpha, 35kda, EIF2B1 - eukaryotic translation initiation factor 2b, subunit 1 alpha, 26kda, EIF2S3 - eukaryotic translation initiation factor 2…
GO:0070972	protein localization to endoplasmic reticulum	4.57E-43	9.59E-40	4.02	7767	102	1631	86	[RPL26 - ribosomal protein l26, RPL23A - ribosomal protein l23a, RPL22 - ribosomal protein l22, RPL21 - ribosomal protein l21, RPL19 - ribosomal protein l19, RPL18A - ribosomal protein l18a, RPL18 - ribosomal protein l18, RPL17 - ribosomal protein l17, RPL15 - ribosomal protein l15, RPL13 - ribosomal protein l13, RPL12 - ribosomal protein l12, RPL11 - ribosomal protein l11, RPL9 - ribosomal prote…
GO:0006612	protein targeting to membrane	1.17E-38	2.11E-35	3.76	7767	109	1631	86	[RPL26 - ribosomal protein l26, RPL23A - ribosomal protein l23a, RPL22 - ribosomal protein l22, RPL21 - ribosomal protein l21, RPL19 - ribosomal protein l19, RPL18A - ribosomal protein l18a, RPL18 - ribosomal protein l18, RPL17 - ribosomal protein l17, RPL15 - ribosomal protein l15, RPL13 - ribosomal protein l13, RPL12 - ribosomal protein l12, SDCBP - syndecan binding protein (syntenin), RPL11 - …
GO:0019083	viral transcription	4.4E-38	6.93E-35	3.92	7767	96	1631	79	[RPL26 - ribosomal protein l26, RPL23A - ribosomal protein l23a, RPL22 - ribosomal protein l22, RPL21 - ribosomal protein l21, RPL19 - ribosomal protein l19, RPL18A - ribosomal protein l18a, RPL18 - ribosomal protein l18, RPL17 - ribosomal protein l17, RPL15 - ribosomal protein l15, RPL13 - ribosomal protein l13, RPL12 - ribosomal protein l12, RPL11 - ribosomal protein l11, RPL9 - ribosomal prote…
GO:0006364	rRNA processing	1.01E-37	1.42E-34	2.94	7767	206	1631	127	[EXOSC9 - exosome component 9, EXOSC10 - exosome component 10, TBL3 - transducin (beta)-like 3, PNO1 - partner of nob1 homolog (s. cerevisiae), RNMTL1 - rna methyltransferase like 1, CIRH1A - cirrhosis, autosomal recessive 1a (cirhin), EBNA1BP2 - ebna1 binding protein 2, WDR46 - wd repeat domain 46, RCL1 - rna terminal phosphate cyclase-like 1, RPL35 - ribosomal protein l35, UTP6 - utp6, small su…
GO:0016072	rRNA metabolic process	1.24E-35	1.56E-32	2.82	7767	218	1631	129	[EXOSC9 - exosome component 9, EXOSC10 - exosome component 10, TBL3 - transducin (beta)-like 3, MKI67IP - mki67 (fha domain) interacting nucleolar phosphoprotein, DROSHA - drosha, ribonuclease type iii, PNO1 - partner of nob1 homolog (s. cerevisiae), RNMTL1 - rna methyltransferase like 1, CIRH1A - cirrhosis, autosomal recessive 1a (cirhin), EBNA1BP2 - ebna1 binding protein 2, WDR46 - wd repeat do…
GO:0000184	nuclear-transcribed mRNA catabolic process, nonsense-mediated decay	1.76E-33	2.02E-30	3.62	7767	104	1631	79	[RPL26 - ribosomal protein l26, EXOSC10 - exosome component 10, RPL23A - ribosomal protein l23a, RPL22 - ribosomal protein l22, RPL21 - ribosomal protein l21, RPL19 - ribosomal protein l19, RPL18A - ribosomal protein l18a, RPL18 - ribosomal protein l18, RPL17 - ribosomal protein l17, RPL15 - ribosomal protein l15, RPL13 - ribosomal protein l13, RPL12 - ribosomal protein l12, RPL11 - ribosomal pro…
GO:0090150	establishment of protein localization to membrane	4.72E-31	4.95E-28	3.02	7767	156	1631	99	[SDCBP - syndecan binding protein (syntenin), OXA1L - oxidase (cytochrome c) assembly 1-like, RPL35 - ribosomal protein l35, RPL36 - ribosomal protein l36, RAB10 - rab10, member ras oncogene family, GRIN3B - glutamate receptor, ionotropic, n-methyl-d-aspartate 3b, RPSA - ribosomal protein sa, NPC1 - niemann-pick disease, type c1, HSP90AA1 - heat shock protein 90kda alpha (cytosolic), class a memb…
GO:0006412	translation	1.49E-30	1.44E-27	3.01	7767	155	1631	98	[MRPL35 - mitochondrial ribosomal protein l35, MRRF - mitochondrial ribosome recycling factor, GFM2 - g elongation factor, mitochondrial 2, MRPS21 - mitochondrial ribosomal protein s21, RPL35 - ribosomal protein l35, MRPL55 - mitochondrial ribosomal protein l55, EIF4EBP2 - eukaryotic translation initiation factor 4e binding protein 2, RPL36 - ribosomal protein l36, MRPL3 - mitochondrial ribosomal…
GO:0000956	nuclear-transcribed mRNA catabolic process	2.82E-29	2.54E-26	2.90	7767	164	1631	100	[DDX6 - dead (asp-glu-ala-asp) box helicase 6, EXOSC9 - exosome component 9, EXOSC10 - exosome component 10, ZFP36L1 - zfp36 ring finger protein-like 1, RPL35 - ribosomal protein l35, EIF4A2 - eukaryotic translation initiation factor 4a2, EIF4B - eukaryotic translation initiation factor 4b, RNPS1 - rna binding protein s1, serine-rich domain, EXOSC3 - exosome component 3, EXOSC6 - exosome componen…
GO:0006402	mRNA catabolic process	2.31E-28	1.94E-25	2.85	7767	167	1631	100	[EXOSC9 - exosome component 9, DDX6 - dead (asp-glu-ala-asp) box helicase 6, EXOSC10 - exosome component 10, ZFP36L1 - zfp36 ring finger protein-like 1, RPL35 - ribosomal protein l35, EIF4A2 - eukaryotic translation initiation factor 4a2, EIF4B - eukaryotic translation initiation factor 4b, RNPS1 - rna binding protein s1, serine-rich domain, EXOSC3 - exosome component 3, EXOSC6 - exosome componen…
GO:0043043	peptide biosynthetic process	3.03E-28	2.39E-25	2.83	7767	170	1631	101	[MRPL35 - mitochondrial ribosomal protein l35, MRRF - mitochondrial ribosome recycling factor, GFM2 - g elongation factor, mitochondrial 2, MRPS21 - mitochondrial ribosomal protein s21, RPL35 - ribosomal protein l35, MRPL55 - mitochondrial ribosomal protein l55, EIF4EBP2 - eukaryotic translation initiation factor 4e binding protein 2, GGT1 - gamma-glutamyltransferase 1, RPL36 - ribosomal protein …
GO:0006401	RNA catabolic process	1.48E-27	1.09E-24	2.73	7767	183	1631	105	[DDX6 - dead (asp-glu-ala-asp) box helicase 6, EXOSC9 - exosome component 9, EXOSC10 - exosome component 10, DROSHA - drosha, ribonuclease type iii, ZFP36L1 - zfp36 ring finger protein-like 1, RPL35 - ribosomal protein l35, EIF4A2 - eukaryotic translation initiation factor 4a2, EIF4B - eukaryotic translation initiation factor 4b, RNPS1 - rna binding protein s1, serine-rich domain, EXOSC3 - exosom…
GO:0034470	ncRNA processing	4.73E-27	3.31E-24	2.27	7767	312	1631	149	[IKBKAP - inhibitor of kappa light polypeptide gene enhancer in b-cells, kinase complex-associated protein, CDKAL1 - cdk5 regulatory subunit associated protein 1-like 1, EXOSC9 - exosome component 9, EXOSC10 - exosome component 10, TBL3 - transducin (beta)-like 3, DROSHA - drosha, ribonuclease type iii, PNO1 - partner of nob1 homolog (s. cerevisiae), RNMTL1 - rna methyltransferase like 1, CIRH1A …
GO:0006605	protein targeting	5.1E-27	3.38E-24	2.70	7767	185	1631	105	[TOMM70A - translocase of outer mitochondrial membrane 70 homolog a (s. cerevisiae), TRAK1 - trafficking protein, kinesin binding 1, SDCBP - syndecan binding protein (syntenin), PMM2 - phosphomannomutase 2, RPL35 - ribosomal protein l35, MTX3 - metaxin 3, GOSR2 - golgi snap receptor complex member 2, RPL36 - ribosomal protein l36, RPSA - ribosomal protein sa, HGS - hepatocyte growth factor-regula…
GO:0072657	protein localization to membrane	5.93E-27	3.73E-24	2.53	7767	224	1631	119	[FNTA - farnesyltransferase, caax box, alpha, SDCBP - syndecan binding protein (syntenin), FLOT2 - flotillin 2, AGRN - agrin, OXA1L - oxidase (cytochrome c) assembly 1-like, TUB - tubby bipartite transcription factor, RPL35 - ribosomal protein l35, RAB37 - rab37, member ras oncogene family, RPL36 - ribosomal protein l36, FLOT1 - flotillin 1, RAB10 - rab10, member ras oncogene family, GRIN3B - glu…
GO:0006518	peptide metabolic process	1.09E-26	6.56E-24	2.51	7767	228	1631	120	[APEH - acylaminoacyl-peptide hydrolase, GSTP1 - glutathione s-transferase pi 1, MRPL35 - mitochondrial ribosomal protein l35, MRRF - mitochondrial ribosome recycling factor, GFM2 - g elongation factor, mitochondrial 2, ACE - angiotensin i converting enzyme, MRPS21 - mitochondrial ribosomal protein s21, RPL35 - ribosomal protein l35, MRPL55 - mitochondrial ribosomal protein l55, EIF4EBP2 - eukary…
GO:0034660	ncRNA metabolic process	2.53E-25	1.45E-22	2.04	7767	421	1631	180	[IKBKAP - inhibitor of kappa light polypeptide gene enhancer in b-cells, kinase complex-associated protein, CDKAL1 - cdk5 regulatory subunit associated protein 1-like 1, EXOSC9 - exosome component 9, EXOSC10 - exosome component 10, TBL3 - transducin (beta)-like 3, MKI67IP - mki67 (fha domain) interacting nucleolar phosphoprotein, PLD6 - phospholipase d family, member 6, PIWIL1 - piwi-like rna-med…
GO:0043603	cellular amide metabolic process	3.67E-25	2.01E-22	2.23	7767	307	1631	144	[APEH - acylaminoacyl-peptide hydrolase, GSTP1 - glutathione s-transferase pi 1, MCCC1 - methylcrotonoyl-coa carboxylase 1 (alpha), MRPL35 - mitochondrial ribosomal protein l35, MRRF - mitochondrial ribosome recycling factor, GFM2 - g elongation factor, mitochondrial 2, ACE - angiotensin i converting enzyme, MRPS21 - mitochondrial ribosomal protein s21, PC - pyruvate carboxylase, ACACA - acetyl-c…
GO:0043604	amide biosynthetic process	5.47E-25	2.87E-22	2.53	7767	207	1631	110	[MRPL35 - mitochondrial ribosomal protein l35, MRRF - mitochondrial ribosome recycling factor, GFM2 - g elongation factor, mitochondrial 2, MRPS21 - mitochondrial ribosomal protein s21, RPL35 - ribosomal protein l35, MRPL55 - mitochondrial ribosomal protein l55, EIF4EBP2 - eukaryotic translation initiation factor 4e binding protein 2, GGT1 - gamma-glutamyltransferase 1, RPL36 - ribosomal protein …
GO:0034655	nucleobase-containing compound catabolic process	1.12E-24	5.64E-22	2.37	7767	249	1631	124	[EXOSC9 - exosome component 9, DDX6 - dead (asp-glu-ala-asp) box helicase 6, EXOSC10 - exosome component 10, SAMHD1 - sam domain and hd domain 1, SETMAR - set domain and mariner transposase fusion gene, DNPH1 - 2'-deoxynucleoside 5'-phosphate n-hydrolase 1, DROSHA - drosha, ribonuclease type iii, ZFP36L1 - zfp36 ring finger protein-like 1, CDA - cytidine deaminase, ASPDH - aspartate dehydrogenase…
GO:0072594	establishment of protein localization to organelle	1.68E-24	8.13E-22	2.39	7767	241	1631	121	[TOMM70A - translocase of outer mitochondrial membrane 70 homolog a (s. cerevisiae), BRCA2 - breast cancer 2, early onset, RANBP3 - ran binding protein 3, PMM2 - phosphomannomutase 2, RPL35 - ribosomal protein l35, MTX3 - metaxin 3, GOSR2 - golgi snap receptor complex member 2, NUTF2 - nuclear transport factor 2, RPL36 - ribosomal protein l36, CFL1 - cofilin 1 (non-muscle), RAB10 - rab10, member …
GO:0044419	interspecies interaction between organisms	2.34E-24	1.09E-21	2.00	7767	431	1631	181	[DDX6 - dead (asp-glu-ala-asp) box helicase 6, FN1 - fibronectin 1, CDK1 - cyclin-dependent kinase 1, TCP1 - t-complex 1, LIG4 - ligase iv, dna, atp-dependent, CDC42 - cell division cycle 42, CDC25C - cell division cycle 25c, SET - set nuclear oncogene, PRMT6 - protein arginine methyltransferase 6, PC - pyruvate carboxylase, CD81 - cd81 molecule, MSH6 - muts homolog 6 (e. coli), PSMB3 - proteasom…
GO:0016032	viral process	7.53E-24	3.39E-21	2.07	7767	372	1631	162	[DDX6 - dead (asp-glu-ala-asp) box helicase 6, LIG4 - ligase iv, dna, atp-dependent, CDC42 - cell division cycle 42, CDC25C - cell division cycle 25c, SET - set nuclear oncogene, PRMT6 - protein arginine methyltransferase 6, PC - pyruvate carboxylase, MSH6 - muts homolog 6 (e. coli), PSMB3 - proteasome (prosome, macropain) subunit, beta type, 3, RPL35 - ribosomal protein l35, EIF4A2 - eukaryotic …
GO:0044403	symbiosis, encompassing mutualism through parasitism	7.53E-24	3.27E-21	2.07	7767	372	1631	162	[DDX6 - dead (asp-glu-ala-asp) box helicase 6, LIG4 - ligase iv, dna, atp-dependent, CDC42 - cell division cycle 42, CDC25C - cell division cycle 25c, SET - set nuclear oncogene, PRMT6 - protein arginine methyltransferase 6, PC - pyruvate carboxylase, MSH6 - muts homolog 6 (e. coli), PSMB3 - proteasome (prosome, macropain) subunit, beta type, 3, RPL35 - ribosomal protein l35, EIF4A2 - eukaryotic …
GO:1901361	organic cyclic compound catabolic process	1.81E-23	7.6E-21	2.21	7767	298	1631	138	[DDX6 - dead (asp-glu-ala-asp) box helicase 6, EXOSC9 - exosome component 9, EXOSC10 - exosome component 10, SAMHD1 - sam domain and hd domain 1, SETMAR - set domain and mariner transposase fusion gene, DNPH1 - 2'-deoxynucleoside 5'-phosphate n-hydrolase 1, DROSHA - drosha, ribonuclease type iii, ZFP36L1 - zfp36 ring finger protein-like 1, CDA - cytidine deaminase, ASPDH - aspartate dehydrogenase…
GO:0019439	aromatic compound catabolic process	3.32E-23	1.35E-20	2.23	7767	284	1631	133	[EXOSC9 - exosome component 9, DDX6 - dead (asp-glu-ala-asp) box helicase 6, EXOSC10 - exosome component 10, SAMHD1 - sam domain and hd domain 1, SETMAR - set domain and mariner transposase fusion gene, DNPH1 - 2'-deoxynucleoside 5'-phosphate n-hydrolase 1, DROSHA - drosha, ribonuclease type iii, ZFP36L1 - zfp36 ring finger protein-like 1, CDA - cytidine deaminase, RPL35 - ribosomal protein l35, …
GO:0046700	heterocycle catabolic process	4.6E-22	1.81E-19	2.22	7767	275	1631	128	[EXOSC9 - exosome component 9, DDX6 - dead (asp-glu-ala-asp) box helicase 6, EXOSC10 - exosome component 10, SAMHD1 - sam domain and hd domain 1, SETMAR - set domain and mariner transposase fusion gene, DNPH1 - 2'-deoxynucleoside 5'-phosphate n-hydrolase 1, DROSHA - drosha, ribonuclease type iii, ZFP36L1 - zfp36 ring finger protein-like 1, CDA - cytidine deaminase, RPL35 - ribosomal protein l35, …
GO:0051704	multi-organism process	4.81E-21	1.84E-18	1.76	7767	597	1631	221	[PLAC8 - placenta-specific 8, DDX60 - dead (asp-glu-ala-asp) box polypeptide 60, LIG4 - ligase iv, dna, atp-dependent, DROSHA - drosha, ribonuclease type iii, EIF4A2 - eukaryotic translation initiation factor 4a2, EIF4EBP2 - eukaryotic translation initiation factor 4e binding protein 2, TRIM11 - tripartite motif containing 11, ALYREF - aly/ref export factor, BICD1 - bicaudal d homolog 1 (drosophi…
GO:0044270	cellular nitrogen compound catabolic process	5.17E-21	1.91E-18	2.18	7767	278	1631	127	[EXOSC9 - exosome component 9, DDX6 - dead (asp-glu-ala-asp) box helicase 6, EXOSC10 - exosome component 10, SAMHD1 - sam domain and hd domain 1, SETMAR - set domain and mariner transposase fusion gene, DNPH1 - 2'-deoxynucleoside 5'-phosphate n-hydrolase 1, DROSHA - drosha, ribonuclease type iii, ZFP36L1 - zfp36 ring finger protein-like 1, CDA - cytidine deaminase, ASPDH - aspartate dehydrogenase…
GO:0008152	metabolic process	1.05E-18	3.76E-16	1.15	7767	4765	1631	1152	[EXOSC9 - exosome component 9, EXOSC10 - exosome component 10, SKOR2 - ski family transcriptional corepressor 2, AADAC - arylacetamide deacetylase, SF3A3 - splicing factor 3a, subunit 3, 60kda, PNLIP - pancreatic lipase, PNLIPRP1 - pancreatic lipase-related protein 1, GDI2 - gdp dissociation inhibitor 2, SEC61B - sec61 beta subunit, GALNT10 - udp-n-acetyl-alpha-d-galactosamine:polypeptide n-acety…
pholipase d family, member 3, EBPL - emopamil binding protein-like, SGK3 - serum/glucocorticoid regulated kinase family, member 3, COL12A1 - collagen, type xii, alpha 1, SLC34A1 - solute carrier family 34 (type ii sodium/phosphate contransporter), member 1, COL11A1 - collagen, type xi, alpha 1, COL15A1 - collagen, type xv, alpha 1, LAMB1 - laminin, beta 1, NAGPA - n-acetylglucosamine-1-phosphodie…
GO:1901566	organonitrogen compound biosynthetic process	1.57E-18	5.47E-16	1.75	7767	538	1631	198	[MRPL35 - mitochondrial ribosomal protein l35, MRRF - mitochondrial ribosome recycling factor, GFM2 - g elongation factor, mitochondrial 2, AASS - aminoadipate-semialdehyde synthase, ACADM - acyl-coa dehydrogenase, c-4 to c-12 straight chain, MRPL55 - mitochondrial ribosomal protein l55, EIF4EBP2 - eukaryotic translation initiation factor 4e binding protein 2, ACHE - acetylcholinesterase, AKR1A1 …
GO:0006396	RNA processing	1.49E-17	5.05E-15	1.68	7767	610	1631	215	[CDKAL1 - cdk5 regulatory subunit associated protein 1-like 1, EXOSC9 - exosome component 9, TSN - translin, EXOSC10 - exosome component 10, SAP18 - sin3a-associated protein, 18kda, SF3A3 - splicing factor 3a, subunit 3, 60kda, SF3A1 - splicing factor 3a, subunit 1, 120kda, METTL14 - methyltransferase like 14, DROSHA - drosha, ribonuclease type iii, PNO1 - partner of nob1 homolog (s. cerevisiae),…
GO:0071704	organic substance metabolic process	1.61E-16	5.34E-14	1.15	7767	4501	1631	1089	[EXOSC9 - exosome component 9, EXOSC10 - exosome component 10, SKOR2 - ski family transcriptional corepressor 2, SF3A3 - splicing factor 3a, subunit 3, 60kda, PNLIP - pancreatic lipase, PNLIPRP1 - pancreatic lipase-related protein 1, SEC61B - sec61 beta subunit, GALNT10 - udp-n-acetyl-alpha-d-galactosamine:polypeptide n-acetylgalactosaminyltransferase 10 (galnac-t10), GCSH - glycine cleavage syst…
rt 1, importin alpha 1), UTP11L - utp11-like, u3 small nucleolar ribonucleoprotein, (yeast), PISD - phosphatidylserine decarboxylase, ELOVL4 - elovl fatty acid elongase 4, SUV420H1 - suppressor of variegation 4-20 homolog 1 (drosophila), FADS2 - fatty acid desaturase 2, FKBP8 - fk506 binding protein 8, 38kda, APH1A - aph1a gamma secretase subunit, TMPRSS9 - transmembrane protease, serine 9, ZCCHC…
GO:0033365	protein localization to organelle	3.17E-16	1.02E-13	1.86	7767	368	1631	144	[CDK1 - cyclin-dependent kinase 1, TOMM70A - translocase of outer mitochondrial membrane 70 homolog a (s. cerevisiae), BRCA2 - breast cancer 2, early onset, RANBP3 - ran binding protein 3, PMM2 - phosphomannomutase 2, CD81 - cd81 molecule, TUB - tubby bipartite transcription factor, RPL35 - ribosomal protein l35, MTX3 - metaxin 3, BICD1 - bicaudal d homolog 1 (drosophila), GOSR2 - golgi snap rece…
GO:0044237	cellular metabolic process	5.1E-16	1.61E-13	1.15	7767	4439	1631	1074	[EXOSC9 - exosome component 9, EXOSC10 - exosome component 10, SKOR2 - ski family transcriptional corepressor 2, AADAC - arylacetamide deacetylase, SF3A3 - splicing factor 3a, subunit 3, 60kda, PNLIP - pancreatic lipase, SEC61B - sec61 beta subunit, GALNT10 - udp-n-acetyl-alpha-d-galactosamine:polypeptide n-acetylgalactosaminyltransferase 10 (galnac-t10), GCSH - glycine cleavage system protein h …
ppressor of variegation 4-20 homolog 1 (drosophila), FADS2 - fatty acid desaturase 2, FKBP8 - fk506 binding protein 8, 38kda, APH1A - aph1a gamma secretase subunit, ZCCHC9 - zinc finger, cchc domain containing 9, SH3GLB1 - sh3-domain grb2-like endophilin b1, C9orf64 - chromosome 9 open reading frame 64, COQ5 - coenzyme q5 homolog, methyltransferase (s. cerevisiae), STAR - steroidogenic acute regu…
GO:0016071	mRNA metabolic process	9.13E-15	2.8E-12	1.73	7767	445	1631	162	[DHX8 - deah (asp-glu-ala-his) box polypeptide 8, DDX6 - dead (asp-glu-ala-asp) box helicase 6, EXOSC9 - exosome component 9, EXOSC10 - exosome component 10, SAP18 - sin3a-associated protein, 18kda, SF3A3 - splicing factor 3a, subunit 3, 60kda, SF3A1 - splicing factor 3a, subunit 1, 120kda, METTL14 - methyltransferase like 14, ZFP36L1 - zfp36 ring finger protein-like 1, USB1 - u6 snrna biogenesis…
GO:0070727	cellular macromolecule localization	1.09E-14	3.27E-12	1.66	7767	530	1631	185	[EXOSC10 - exosome component 10, CDK1 - cyclin-dependent kinase 1, TOMM70A - translocase of outer mitochondrial membrane 70 homolog a (s. cerevisiae), FNTA - farnesyltransferase, caax box, alpha, BRCA2 - breast cancer 2, early onset, CDC42 - cell division cycle 42, SDCBP - syndecan binding protein (syntenin), RANBP3 - ran binding protein 3, FLOT2 - flotillin 2, AGRN - agrin, PMM2 - phosphomannomu…
GO:0044248	cellular catabolic process	3.74E-14	1.09E-11	1.47	7767	920	1631	284	[MYLIP - myosin regulatory light chain interacting protein, PRDX6 - peroxiredoxin 6, EXOSC9 - exosome component 9, EXOSC10 - exosome component 10, MCCC1 - methylcrotonoyl-coa carboxylase 1 (alpha), HSD17B4 - hydroxysteroid (17-beta) dehydrogenase 4, BCKDK - branched chain ketoacid dehydrogenase kinase, SEC61B - sec61 beta subunit, AASS - aminoadipate-semialdehyde synthase, CPA2 - carboxypeptidase…
GO:0009056	catabolic process	5.28E-14	1.51E-11	1.43	7767	1072	1631	321	[MYLIP - myosin regulatory light chain interacting protein, PRDX6 - peroxiredoxin 6, EXOSC9 - exosome component 9, EXOSC10 - exosome component 10, MCCC1 - methylcrotonoyl-coa carboxylase 1 (alpha), HSD17B4 - hydroxysteroid (17-beta) dehydrogenase 4, AADAC - arylacetamide deacetylase, PNLIP - pancreatic lipase, BCKDK - branched chain ketoacid dehydrogenase kinase, PLD6 - phospholipase d family, me…
GO:0034613	cellular protein localization	1.17E-13	3.28E-11	1.64	7767	523	1631	180	[CDK1 - cyclin-dependent kinase 1, TOMM70A - translocase of outer mitochondrial membrane 70 homolog a (s. cerevisiae), FNTA - farnesyltransferase, caax box, alpha, BRCA2 - breast cancer 2, early onset, CDC42 - cell division cycle 42, SDCBP - syndecan binding protein (syntenin), RANBP3 - ran binding protein 3, FLOT2 - flotillin 2, AGRN - agrin, PMM2 - phosphomannomutase 2, OXA1L - oxidase (cytochr…
GO:1901575	organic substance catabolic process	2.23E-13	6.11E-11	1.45	7767	932	1631	284	[MYLIP - myosin regulatory light chain interacting protein, PRDX6 - peroxiredoxin 6, EXOSC9 - exosome component 9, EXOSC10 - exosome component 10, MCCC1 - methylcrotonoyl-coa carboxylase 1 (alpha), HSD17B4 - hydroxysteroid (17-beta) dehydrogenase 4, PNLIP - pancreatic lipase, BCKDK - branched chain ketoacid dehydrogenase kinase, PLD6 - phospholipase d family, member 6, SEC61B - sec61 beta subunit…
GO:0044238	primary metabolic process	4.39E-13	1.18E-10	1.14	7767	4323	1631	1035	[EXOSC9 - exosome component 9, EXOSC10 - exosome component 10, SKOR2 - ski family transcriptional corepressor 2, SF3A3 - splicing factor 3a, subunit 3, 60kda, PNLIP - pancreatic lipase, PNLIPRP1 - pancreatic lipase-related protein 1, SEC61B - sec61 beta subunit, GALNT10 - udp-n-acetyl-alpha-d-galactosamine:polypeptide n-acetylgalactosaminyltransferase 10 (galnac-t10), GCSH - glycine cleavage syst…
cogene homolog, CSNK2A1 - casein kinase 2, alpha 1 polypeptide, SREBF1 - sterol regulatory element binding transcription factor 1, VPS25 - vacuolar protein sorting 25 homolog (s. cerevisiae), SLC25A10 - solute carrier family 25 (mitochondrial carrier; dicarboxylate transporter), member 10, FBXL2 - f-box and leucine-rich repeat protein 2, DCXR - dicarbonyl/l-xylulose reductase, DHX8 - deah (asp-gl…
GO:0044265	cellular macromolecule catabolic process	9.08E-13	2.38E-10	1.64	7767	481	1631	166	[MYLIP - myosin regulatory light chain interacting protein, SEL1L - sel-1 suppressor of lin-12-like (c. elegans), CDC20 - cell division cycle 20, EXOSC9 - exosome component 9, DDX6 - dead (asp-glu-ala-asp) box helicase 6, EXOSC10 - exosome component 10, CDK1 - cyclin-dependent kinase 1, BIRC2 - baculoviral iap repeat containing 2, SEC61B - sec61 beta subunit, SETMAR - set domain and mariner trans…
GO:0002181	cytoplasmic translation	5.5E-12	1.41E-9	4.17	7767	24	1631	21	[RPL26 - ribosomal protein l26, RPS3A - ribosomal protein s3a, RPL22 - ribosomal protein l22, RPS3 - ribosomal protein s3, RPLP2 - ribosomal protein, large, p2, RPLP1 - ribosomal protein, large, p1, RPL36A - ribosomal protein l36a, RPL15 - ribosomal protein l15, RPS20 - ribosomal protein s20, RPL9 - ribosomal protein l9, RPL8 - ribosomal protein l8, RPL6 - ribosomal protein l6, RPL35A - ribosomal…
GO:0006886	intracellular protein transport	6.78E-12	1.71E-9	1.62	7767	480	1631	163	[SEL1L - sel-1 suppressor of lin-12-like (c. elegans), TOMM70A - translocase of outer mitochondrial membrane 70 homolog a (s. cerevisiae), TRAK1 - trafficking protein, kinesin binding 1, SEC61B - sec61 beta subunit, SDCBP - syndecan binding protein (syntenin), COPB2 - coatomer protein complex, subunit beta 2 (beta prime), TMED2 - transmembrane emp24 domain trafficking protein 2, RANBP3 - ran bind…
GO:0071702	organic substance transport	2.25E-11	5.54E-9	1.36	7767	1131	1631	324	[AGAP1 - arfgap with gtpase domain, ankyrin repeat and ph domain 1, PNLIP - pancreatic lipase, TRAK1 - trafficking protein, kinesin binding 1, GDI2 - gdp dissociation inhibitor 2, SEC61B - sec61 beta subunit, TMED2 - transmembrane emp24 domain trafficking protein 2, TMEM167B - transmembrane protein 167b, ZFP36L1 - zfp36 ring finger protein-like 1, ACACA - acetyl-coa carboxylase alpha, PMM2 - phos…
GO:0009057	macromolecule catabolic process	3.01E-11	7.29E-9	1.55	7767	549	1631	179	[SEL1L - sel-1 suppressor of lin-12-like (c. elegans), MYLIP - myosin regulatory light chain interacting protein, CDC20 - cell division cycle 20, DDX6 - dead (asp-glu-ala-asp) box helicase 6, EXOSC9 - exosome component 9, EXOSC10 - exosome component 10, CDK1 - cyclin-dependent kinase 1, BIRC2 - baculoviral iap repeat containing 2, SEC61B - sec61 beta subunit, APOB - apolipoprotein b, SETMAR - set…
GO:0071705	nitrogen compound transport	4.56E-11	1.08E-8	1.39	7767	971	1631	284	[AGAP1 - arfgap with gtpase domain, ankyrin repeat and ph domain 1, TRAK1 - trafficking protein, kinesin binding 1, GDI2 - gdp dissociation inhibitor 2, SEC61B - sec61 beta subunit, TMED2 - transmembrane emp24 domain trafficking protein 2, TMEM167B - transmembrane protein 167b, ZFP36L1 - zfp36 ring finger protein-like 1, PMM2 - phosphomannomutase 2, NASP - nuclear autoantigenic sperm protein (his…
GO:0042886	amide transport	7.08E-11	1.65E-8	1.44	7767	779	1631	236	[AGAP1 - arfgap with gtpase domain, ankyrin repeat and ph domain 1, TRAK1 - trafficking protein, kinesin binding 1, GDI2 - gdp dissociation inhibitor 2, SEC61B - sec61 beta subunit, TMED2 - transmembrane emp24 domain trafficking protein 2, TMEM167B - transmembrane protein 167b, PMM2 - phosphomannomutase 2, NASP - nuclear autoantigenic sperm protein (histone-binding), DENND1A - denn/madd domain co…
GO:0015833	peptide transport	9.45E-11	2.16E-8	1.44	7767	769	1631	233	[AGAP1 - arfgap with gtpase domain, ankyrin repeat and ph domain 1, TRAK1 - trafficking protein, kinesin binding 1, GDI2 - gdp dissociation inhibitor 2, SEC61B - sec61 beta subunit, TMED2 - transmembrane emp24 domain trafficking protein 2, TMEM167B - transmembrane protein 167b, PMM2 - phosphomannomutase 2, NASP - nuclear autoantigenic sperm protein (histone-binding), DENND1A - denn/madd domain co…
GO:0015031	protein transport	9.5E-11	2.13E-8	1.45	7767	761	1631	231	[AGAP1 - arfgap with gtpase domain, ankyrin repeat and ph domain 1, TRAK1 - trafficking protein, kinesin binding 1, GDI2 - gdp dissociation inhibitor 2, SEC61B - sec61 beta subunit, TMED2 - transmembrane emp24 domain trafficking protein 2, TMEM167B - transmembrane protein 167b, PMM2 - phosphomannomutase 2, NASP - nuclear autoantigenic sperm protein (histone-binding), DENND1A - denn/madd domain co…
GO:0006810	transport	1.61E-10	3.57E-8	1.23	7767	2148	1631	554	[PRDX6 - peroxiredoxin 6, AGAP1 - arfgap with gtpase domain, ankyrin repeat and ph domain 1, PLAC8 - placenta-specific 8, PNLIP - pancreatic lipase, COX4I1 - cytochrome c oxidase subunit iv isoform 1, GDI2 - gdp dissociation inhibitor 2, SEC61B - sec61 beta subunit, TMED2 - transmembrane emp24 domain trafficking protein 2, BEST4 - bestrophin 4, ACACA - acetyl-coa carboxylase alpha, PMM2 - phospho…
GO:0045184	establishment of protein localization	2.39E-10	5.18E-8	1.42	7767	804	1631	240	[AGAP1 - arfgap with gtpase domain, ankyrin repeat and ph domain 1, BRCA2 - breast cancer 2, early onset, TRAK1 - trafficking protein, kinesin binding 1, GDI2 - gdp dissociation inhibitor 2, SEC61B - sec61 beta subunit, TMED2 - transmembrane emp24 domain trafficking protein 2, TMEM167B - transmembrane protein 167b, RDX - radixin, PMM2 - phosphomannomutase 2, NASP - nuclear autoantigenic sperm pro…
GO:0051234	establishment of localization	2.76E-10	5.88E-8	1.22	7767	2199	1631	564	[PRDX6 - peroxiredoxin 6, AGAP1 - arfgap with gtpase domain, ankyrin repeat and ph domain 1, PLAC8 - placenta-specific 8, PNLIP - pancreatic lipase, COX4I1 - cytochrome c oxidase subunit iv isoform 1, GDI2 - gdp dissociation inhibitor 2, SEC61B - sec61 beta subunit, TMED2 - transmembrane emp24 domain trafficking protein 2, BEST4 - bestrophin 4, ACACA - acetyl-coa carboxylase alpha, PMM2 - phospho…
GO:0033036	macromolecule localization	1.68E-9	3.53E-7	1.35	7767	1026	1631	290	[AGAP1 - arfgap with gtpase domain, ankyrin repeat and ph domain 1, EXOSC10 - exosome component 10, BRCA2 - breast cancer 2, early onset, TRAK1 - trafficking protein, kinesin binding 1, GDI2 - gdp dissociation inhibitor 2, SEC61B - sec61 beta subunit, TMED2 - transmembrane emp24 domain trafficking protein 2, TMEM167B - transmembrane protein 167b, RDX - radixin, PMM2 - phosphomannomutase 2, NASP -…
GO:0071826	ribonucleoprotein complex subunit organization	2.95E-9	6.09E-7	1.98	7767	156	1631	65	[DDX6 - dead (asp-glu-ala-asp) box helicase 6, RPL23A - ribosomal protein l23a, SF3A3 - splicing factor 3a, subunit 3, 60kda, SF3A1 - splicing factor 3a, subunit 1, 120kda, MRTO4 - mrna turnover 4 homolog (s. cerevisiae), MRRF - mitochondrial ribosome recycling factor, PLD6 - phospholipase d family, member 6, SHQ1 - shq1, h/aca ribonucleoprotein assembly factor, GFM2 - g elongation factor, mitoch…
GO:0019752	carboxylic acid metabolic process	8.16E-9	1.66E-6	1.50	7767	494	1631	156	[GSTP1 - glutathione s-transferase pi 1, MCCC1 - methylcrotonoyl-coa carboxylase 1 (alpha), HSD17B4 - hydroxysteroid (17-beta) dehydrogenase 4, SUCLG2 - succinate-coa ligase, gdp-forming, beta subunit, CYP2U1 - cytochrome p450, family 2, subfamily u, polypeptide 1, BCKDK - branched chain ketoacid dehydrogenase kinase, SUCLG1 - succinate-coa ligase, alpha subunit, SDSL - serine dehydratase-like, A…
GO:0022613	ribonucleoprotein complex biogenesis	9.11E-9	1.82E-6	2.68	7767	55	1631	31	[RPL26 - ribosomal protein l26, RPS24 - ribosomal protein s24, WDR12 - wd repeat domain 12, RPS17 - ribosomal protein s17, RPL14 - ribosomal protein l14, ZNF622 - zinc finger protein 622, RPS16 - ribosomal protein s16, RPS19 - ribosomal protein s19, WDR74 - wd repeat domain 74, RPL11 - ribosomal protein l11, RPS18 - ribosomal protein s18, NOM1 - nucleolar protein with mif4g domain 1, DROSHA - dro…
GO:0006807	nitrogen compound metabolic process	1.36E-8	2.67E-6	1.12	7767	4048	1631	950	[EXOSC9 - exosome component 9, EXOSC10 - exosome component 10, SKOR2 - ski family transcriptional corepressor 2, SF3A3 - splicing factor 3a, subunit 3, 60kda, SEC61B - sec61 beta subunit, GALNT10 - udp-n-acetyl-alpha-d-galactosamine:polypeptide n-acetylgalactosaminyltransferase 10 (galnac-t10), GCSH - glycine cleavage system protein h (aminomethyl carrier), ACACA - acetyl-coa carboxylase alpha, P…
catalytic subunit 2, SHANK3 - sh3 and multiple ankyrin repeat domains 3, LGSN - lengsin, lens protein with glutamine synthetase domain, APH1B - aph1b gamma secretase subunit, MTA1 - metastasis associated 1, SIRT6 - sirtuin 6, MAOA - monoamine oxidase a, MAN2B1 - mannosidase, alpha, class 2b, member 1, DPYD - dihydropyrimidine dehydrogenase, MAN2C1 - mannosidase, alpha, class 2c, member 1, PPHLN1 …
GO:0008104	protein localization	1.44E-8	2.78E-6	1.33	7767	1012	1631	282	[AGAP1 - arfgap with gtpase domain, ankyrin repeat and ph domain 1, BRCA2 - breast cancer 2, early onset, TRAK1 - trafficking protein, kinesin binding 1, GDI2 - gdp dissociation inhibitor 2, SEC61B - sec61 beta subunit, TMED2 - transmembrane emp24 domain trafficking protein 2, TMEM167B - transmembrane protein 167b, RDX - radixin, PMM2 - phosphomannomutase 2, NASP - nuclear autoantigenic sperm pro…
GO:0022618	ribonucleoprotein complex assembly	1.49E-8	2.83E-6	1.96	7767	148	1631	61	[DDX6 - dead (asp-glu-ala-asp) box helicase 6, RPL23A - ribosomal protein l23a, SF3A3 - splicing factor 3a, subunit 3, 60kda, MRTO4 - mrna turnover 4 homolog (s. cerevisiae), SF3A1 - splicing factor 3a, subunit 1, 120kda, SHQ1 - shq1, h/aca ribonucleoprotein assembly factor, RPL12 - ribosomal protein l12, RPL11 - ribosomal protein l11, EIF3D - eukaryotic translation initiation factor 3, subunit d…
GO:0046907	intracellular transport	2.21E-8	4.16E-6	1.34	7767	907	1631	256	[DST - dystonin, TRAK1 - trafficking protein, kinesin binding 1, SEC61B - sec61 beta subunit, TMED2 - transmembrane emp24 domain trafficking protein 2, TMEM167B - transmembrane protein 167b, ACACA - acetyl-coa carboxylase alpha, PMM2 - phosphomannomutase 2, DENND1A - denn/madd domain containing 1a, GCKR - glucokinase (hexokinase 4) regulator, TMED10 - transmembrane emp24-like trafficking protein …
GO:0034641	cellular nitrogen compound metabolic process	2.38E-8	4.4E-6	1.18	7767	2514	1631	621	[EXOSC9 - exosome component 9, EXOSC10 - exosome component 10, MRPL35 - mitochondrial ribosomal protein l35, SKOR2 - ski family transcriptional corepressor 2, SF3A3 - splicing factor 3a, subunit 3, 60kda, LIG4 - ligase iv, dna, atp-dependent, MKI67IP - mki67 (fha domain) interacting nucleolar phosphoprotein, METTL14 - methyltransferase like 14, GFM2 - g elongation factor, mitochondrial 2, GTF2H2D…
GO:0051179	localization	4.18E-8	7.62E-6	1.18	7767	2426	1631	600	[PRDX6 - peroxiredoxin 6, AGAP1 - arfgap with gtpase domain, ankyrin repeat and ph domain 1, EXOSC10 - exosome component 10, PLAC8 - placenta-specific 8, PNLIP - pancreatic lipase, COX4I1 - cytochrome c oxidase subunit iv isoform 1, GDI2 - gdp dissociation inhibitor 2, SEC61B - sec61 beta subunit, TMED2 - transmembrane emp24 domain trafficking protein 2, BEST4 - bestrophin 4, ACACA - acetyl-coa c…
GO:0030490	maturation of SSU-rRNA	4.27E-8	7.69E-6	2.93	7767	39	1631	24	[RPS24 - ribosomal protein s24, BMS1 - bms1 ribosome biogenesis factor, LSM6 - lsm6 homolog, u6 small nuclear rna associated (s. cerevisiae), TSR1 - tsr1, 20s rrna accumulation, homolog (s. cerevisiae), BYSL - bystin-like, KRR1 - krr1, small subunit (ssu) processome component, homolog (yeast), UTP3 - utp3, small subunit (ssu) processome component, homolog (s. cerevisiae), UTP6 - utp6, small subun…
GO:1901564	organonitrogen compound metabolic process	4.52E-8	8.01E-6	1.17	7767	2656	1631	650	[MRPL35 - mitochondrial ribosomal protein l35, SEC61B - sec61 beta subunit, GFM2 - g elongation factor, mitochondrial 2, CPA2 - carboxypeptidase a2 (pancreatic), GALNT10 - udp-n-acetyl-alpha-d-galactosamine:polypeptide n-acetylgalactosaminyltransferase 10 (galnac-t10), GCSH - glycine cleavage system protein h (aminomethyl carrier), PMM2 - phosphomannomutase 2, ACACA - acetyl-coa carboxylase alpha…
GO:0010629	negative regulation of gene expression	4.6E-8	8.03E-6	1.36	7767	793	1631	227	[EXOSC9 - exosome component 9, EXOSC10 - exosome component 10, SAP18 - sin3a-associated protein, 18kda, NCL - nucleolin, METTL14 - methyltransferase like 14, ZFP36L1 - zfp36 ring finger protein-like 1, EIF4A2 - eukaryotic translation initiation factor 4a2, EIF4B - eukaryotic translation initiation factor 4b, EIF4EBP2 - eukaryotic translation initiation factor 4e binding protein 2, TRIM11 - tripar…
GO:0010608	posttranscriptional regulation of gene expression	7.55E-8	1.3E-5	1.59	7767	323	1631	108	[APEX1 - apex nuclease (multifunctional dna repair enzyme) 1, EXOSC9 - exosome component 9, DDX6 - dead (asp-glu-ala-asp) box helicase 6, NCL - nucleolin, METTL14 - methyltransferase like 14, EIF1B - eukaryotic translation initiation factor 1b, SET - set nuclear oncogene, PIWIL1 - piwi-like rna-mediated gene silencing 1, ZFP36L1 - zfp36 ring finger protein-like 1, PSMA1 - proteasome (prosome, mac…
GO:1901360	organic cyclic compound metabolic process	7.59E-8	1.29E-5	1.17	7767	2439	1631	601	[EXOSC9 - exosome component 9, EXOSC10 - exosome component 10, SF3A3 - splicing factor 3a, subunit 3, 60kda, SKOR2 - ski family transcriptional corepressor 2, LIG4 - ligase iv, dna, atp-dependent, MKI67IP - mki67 (fha domain) interacting nucleolar phosphoprotein, METTL14 - methyltransferase like 14, GTF2H2D - general transcription factor iih, polypeptide 2d, PMM2 - phosphomannomutase 2, ACACA - a…
GO:0044710	single-organism metabolic process	7.72E-8	1.3E-5	1.21	7767	1848	1631	470	[PRDX6 - peroxiredoxin 6, PNLIP - pancreatic lipase, PNLIPRP1 - pancreatic lipase-related protein 1, LIG4 - ligase iv, dna, atp-dependent, COX4I1 - cytochrome c oxidase subunit iv isoform 1, GDI2 - gdp dissociation inhibitor 2, SEC61B - sec61 beta subunit, GALNT10 - udp-n-acetyl-alpha-d-galactosamine:polypeptide n-acetylgalactosaminyltransferase 10 (galnac-t10), LCT - lactase, GCSH - glycine clea…
GO:0010605	negative regulation of macromolecule metabolic process	1.69E-7	2.8E-5	1.28	7767	1169	1631	313	[EXOSC9 - exosome component 9, ZFYVE28 - zinc finger, fyve domain containing 28, EXOSC10 - exosome component 10, SAP18 - sin3a-associated protein, 18kda, NCL - nucleolin, SKOR2 - ski family transcriptional corepressor 2, BRCA2 - breast cancer 2, early onset, METTL14 - methyltransferase like 14, ZFP36L1 - zfp36 ring finger protein-like 1, NBN - nibrin, EIF4A2 - eukaryotic translation initiation fa…
GO:2000278	regulation of DNA biosynthetic process	2.24E-7	3.67E-5	2.42	7767	61	1631	31	[CCT6A - chaperonin containing tcp1, subunit 6a (zeta 1), RFC4 - replication factor c (activator 1) 4, 37kda, DKC1 - dyskeratosis congenita 1, dyskerin, NEK2 - nima-related kinase 2, EXOSC10 - exosome component 10, RFC3 - replication factor c (activator 1) 3, 38kda, CCT8 - chaperonin containing tcp1, subunit 8 (theta), TCP1 - t-complex 1, HNRNPU - heterogeneous nuclear ribonucleoprotein u (scaffo…
GO:0006082	organic acid metabolic process	2.3E-7	3.71E-5	1.42	7767	545	1631	163	[GSTP1 - glutathione s-transferase pi 1, MCCC1 - methylcrotonoyl-coa carboxylase 1 (alpha), HSD17B4 - hydroxysteroid (17-beta) dehydrogenase 4, SUCLG2 - succinate-coa ligase, gdp-forming, beta subunit, CYP2U1 - cytochrome p450, family 2, subfamily u, polypeptide 1, SUCLG1 - succinate-coa ligase, alpha subunit, BCKDK - branched chain ketoacid dehydrogenase kinase, FMO2 - flavin containing monooxyg…
GO:0043436	oxoacid metabolic process	3.91E-7	6.23E-5	1.42	7767	537	1631	160	[GSTP1 - glutathione s-transferase pi 1, MCCC1 - methylcrotonoyl-coa carboxylase 1 (alpha), HSD17B4 - hydroxysteroid (17-beta) dehydrogenase 4, SUCLG2 - succinate-coa ligase, gdp-forming, beta subunit, CYP2U1 - cytochrome p450, family 2, subfamily u, polypeptide 1, SUCLG1 - succinate-coa ligase, alpha subunit, BCKDK - branched chain ketoacid dehydrogenase kinase, SDSL - serine dehydratase-like, A…
GO:0009892	negative regulation of metabolic process	5.06E-7	7.96E-5	1.25	7767	1281	1631	336	[EXOSC9 - exosome component 9, ZFYVE28 - zinc finger, fyve domain containing 28, EXOSC10 - exosome component 10, SAP18 - sin3a-associated protein, 18kda, NCL - nucleolin, SKOR2 - ski family transcriptional corepressor 2, BRCA2 - breast cancer 2, early onset, MKI67IP - mki67 (fha domain) interacting nucleolar phosphoprotein, METTL14 - methyltransferase like 14, ZFP36L1 - zfp36 ring finger protein-…
GO:0051649	establishment of localization in cell	5.99E-7	9.31E-5	1.29	7767	1007	1631	272	[DST - dystonin, TRAK1 - trafficking protein, kinesin binding 1, SEC61B - sec61 beta subunit, TMED2 - transmembrane emp24 domain trafficking protein 2, TRPM2 - transient receptor potential cation channel, subfamily m, member 2, TMEM167B - transmembrane protein 167b, PMM2 - phosphomannomutase 2, ACACA - acetyl-coa carboxylase alpha, DENND1A - denn/madd domain containing 1a, GCKR - glucokinase (hex…
GO:0042493	response to drug	7.67E-7	1.18E-4	1.76	7767	173	1631	64	[PRKAA2 - protein kinase, amp-activated, alpha 2 catalytic subunit, APEX1 - apex nuclease (multifunctional dna repair enzyme) 1, CST3 - cystatin c, CDK1 - cyclin-dependent kinase 1, FABP3 - fatty acid binding protein 3, muscle and heart (mammary-derived growth inhibitor), XPC - xeroderma pigmentosum, complementation group c, HMGB2 - high mobility group box 2, SLC8A1 - solute carrier family 8 (sod…
GO:0044281	small molecule metabolic process	1.23E-6	1.87E-4	1.29	7767	955	1631	258	[MCCC1 - methylcrotonoyl-coa carboxylase 1 (alpha), HSD17B4 - hydroxysteroid (17-beta) dehydrogenase 4, SUCLG2 - succinate-coa ligase, gdp-forming, beta subunit, BCKDK - branched chain ketoacid dehydrogenase kinase, SUCLG1 - succinate-coa ligase, alpha subunit, AASS - aminoadipate-semialdehyde synthase, GCSH - glycine cleavage system protein h (aminomethyl carrier), ACACA - acetyl-coa carboxylase…
GO:0043170	macromolecule metabolic process	1.49E-6	2.24E-4	1.11	7767	3566	1631	833	[EXOSC9 - exosome component 9, EXOSC10 - exosome component 10, SKOR2 - ski family transcriptional corepressor 2, SF3A3 - splicing factor 3a, subunit 3, 60kda, SEC61B - sec61 beta subunit, GALNT10 - udp-n-acetyl-alpha-d-galactosamine:polypeptide n-acetylgalactosaminyltransferase 10 (galnac-t10), GCSH - glycine cleavage system protein h (aminomethyl carrier), ACACA - acetyl-coa carboxylase alpha, P…
peptidylprolyl isomerase f, XAB2 - xpa binding protein 2, PDS5B - pds5, regulator of cohesion maintenance, homolog b (s. cerevisiae), HSP90B1 - heat shock protein 90kda beta (grp94), member 1, TRAF3 - tnf receptor-associated factor 3, SHARPIN - shank-associated rh domain interactor, PDIA6 - protein disulfide isomerase family a, member 6, MARS2 - methionyl-trna synthetase 2, mitochondrial, ABI1 - …
GO:0000028	ribosomal small subunit assembly	1.74E-6	2.57E-4	4.03	7767	13	1631	11	[RPS10 - ribosomal protein s10, RPSA - ribosomal protein sa, RPS5 - ribosomal protein s5, ERAL1 - era-like 12s mitochondrial rrna chaperone 1, RPS14 - ribosomal protein s14, RPS15 - ribosomal protein s15, RPS27L - ribosomal protein s27-like, RPS28 - ribosomal protein s28, PWP2 - pwp2 periodic tryptophan protein homolog (yeast), RPS17 - ribosomal protein s17, RPS19 - ribosomal protein s19]
GO:0043933	macromolecular complex subunit organization	2.14E-6	3.13E-4	1.27	7767	991	1631	265	[DNAJB14 - dnaj (hsp40) homolog, subfamily b, member 14, MCCC1 - methylcrotonoyl-coa carboxylase 1 (alpha), SF3A3 - splicing factor 3a, subunit 3, 60kda, MRPL35 - mitochondrial ribosomal protein l35, MKI67IP - mki67 (fha domain) interacting nucleolar phosphoprotein, SF3A1 - splicing factor 3a, subunit 1, 120kda, MRRF - mitochondrial ribosome recycling factor, PLD6 - phospholipase d family, member…
GO:0000462	maturation of SSU-rRNA from tricistronic rRNA transcript (SSU-rRNA, 5.8S rRNA, LSU-rRNA)	2.67E-6	3.87E-4	3.00	7767	27	1631	17	[RPS24 - ribosomal protein s24, BMS1 - bms1 ribosome biogenesis factor, BYSL - bystin-like, TSR1 - tsr1, 20s rrna accumulation, homolog (s. cerevisiae), KRR1 - krr1, small subunit (ssu) processome component, homolog (yeast), UTP3 - utp3, small subunit (ssu) processome component, homolog (s. cerevisiae), TBL3 - transducin (beta)-like 3, UTP6 - utp6, small subunit (ssu) processome component, homolo…
GO:0006725	cellular aromatic compound metabolic process	3.02E-6	4.32E-4	1.15	7767	2335	1631	566	[EXOSC9 - exosome component 9, EXOSC10 - exosome component 10, SF3A3 - splicing factor 3a, subunit 3, 60kda, SKOR2 - ski family transcriptional corepressor 2, LIG4 - ligase iv, dna, atp-dependent, MKI67IP - mki67 (fha domain) interacting nucleolar phosphoprotein, METTL14 - methyltransferase like 14, GTF2H2D - general transcription factor iih, polypeptide 2d, PMM2 - phosphomannomutase 2, CIRH1A - …
GO:0044283	small molecule biosynthetic process	3.03E-6	4.28E-4	1.60	7767	238	1631	80	[PRKAA2 - protein kinase, amp-activated, alpha 2 catalytic subunit, HSD17B8 - hydroxysteroid (17-beta) dehydrogenase 8, MTR - 5-methyltetrahydrofolate-homocysteine methyltransferase, PRKAB1 - protein kinase, amp-activated, beta 1 non-catalytic subunit, HSD17B4 - hydroxysteroid (17-beta) dehydrogenase 4, PGM1 - phosphoglucomutase 1, NAALAD2 - n-acetylated alpha-linked acidic dipeptidase 2, ATIC - …
GO:1901576	organic substance biosynthetic process	3.11E-6	4.35E-4	1.17	7767	2094	1631	513	[MRPL35 - mitochondrial ribosomal protein l35, SKOR2 - ski family transcriptional corepressor 2, LIG4 - ligase iv, dna, atp-dependent, MKI67IP - mki67 (fha domain) interacting nucleolar phosphoprotein, GFM2 - g elongation factor, mitochondrial 2, GTF2H2D - general transcription factor iih, polypeptide 2d, ACACA - acetyl-coa carboxylase alpha, PMM2 - phosphomannomutase 2, CIRH1A - cirrhosis, autos…
GO:0048519	negative regulation of biological process	3.64E-6	5.03E-4	1.16	7767	2151	1631	525	[EXOSC9 - exosome component 9, EXOSC10 - exosome component 10, ZFYVE28 - zinc finger, fyve domain containing 28, PLAC8 - placenta-specific 8, SKOR2 - ski family transcriptional corepressor 2, LIG4 - ligase iv, dna, atp-dependent, MKI67IP - mki67 (fha domain) interacting nucleolar phosphoprotein, METTL14 - methyltransferase like 14, TMED2 - transmembrane emp24 domain trafficking protein 2, GCKR - …
GO:0051054	positive regulation of DNA metabolic process	3.94E-6	5.39E-4	1.90	7767	110	1631	44	[CCT6A - chaperonin containing tcp1, subunit 6a (zeta 1), MSH2 - muts homolog 2, colon cancer, nonpolyposis type 1 (e. coli), RFC4 - replication factor c (activator 1) 4, 37kda, CACYBP - calcyclin binding protein, DKC1 - dyskeratosis congenita 1, dyskerin, NEK2 - nima-related kinase 2, CST3 - cystatin c, RFC3 - replication factor c (activator 1) 3, 38kda, CDK1 - cyclin-dependent kinase 1, CCT8 - …
GO:0046483	heterocycle metabolic process	4.28E-6	5.8E-4	1.15	7767	2327	1631	563	[EXOSC9 - exosome component 9, EXOSC10 - exosome component 10, SF3A3 - splicing factor 3a, subunit 3, 60kda, SKOR2 - ski family transcriptional corepressor 2, LIG4 - ligase iv, dna, atp-dependent, MKI67IP - mki67 (fha domain) interacting nucleolar phosphoprotein, METTL14 - methyltransferase like 14, GTF2H2D - general transcription factor iih, polypeptide 2d, PMM2 - phosphomannomutase 2, ACACA - a…
GO:0051641	cellular localization	4.37E-6	5.86E-4	1.23	7767	1216	1631	315	[DST - dystonin, EXOSC10 - exosome component 10, BRCA2 - breast cancer 2, early onset, TRAK1 - trafficking protein, kinesin binding 1, SEC61B - sec61 beta subunit, TMED2 - transmembrane emp24 domain trafficking protein 2, TMEM167B - transmembrane protein 167b, PMM2 - phosphomannomutase 2, ACACA - acetyl-coa carboxylase alpha, DENND1A - denn/madd domain containing 1a, GCKR - glucokinase (hexokinas…
GO:0009058	biosynthetic process	4.9E-6	6.49E-4	1.16	7767	2133	1631	520	[MRPL35 - mitochondrial ribosomal protein l35, SKOR2 - ski family transcriptional corepressor 2, LIG4 - ligase iv, dna, atp-dependent, MKI67IP - mki67 (fha domain) interacting nucleolar phosphoprotein, GFM2 - g elongation factor, mitochondrial 2, GTF2H2D - general transcription factor iih, polypeptide 2d, PMM2 - phosphomannomutase 2, ACACA - acetyl-coa carboxylase alpha, CIRH1A - cirrhosis, autos…
GO:0032787	monocarboxylic acid metabolic process	5.08E-6	6.66E-4	1.56	7767	256	1631	84	[PRKAA2 - protein kinase, amp-activated, alpha 2 catalytic subunit, HSD17B8 - hydroxysteroid (17-beta) dehydrogenase 8, PRKAB1 - protein kinase, amp-activated, beta 1 non-catalytic subunit, FAAH - fatty acid amide hydrolase, GSTP1 - glutathione s-transferase pi 1, MCCC1 - methylcrotonoyl-coa carboxylase 1 (alpha), HSD17B4 - hydroxysteroid (17-beta) dehydrogenase 4, PGM1 - phosphoglucomutase 1, FA…
GO:0016053	organic acid biosynthetic process	5.59E-6	7.26E-4	1.76	7767	146	1631	54	[PRKAA2 - protein kinase, amp-activated, alpha 2 catalytic subunit, HSD17B8 - hydroxysteroid (17-beta) dehydrogenase 8, MTR - 5-methyltetrahydrofolate-homocysteine methyltransferase, PRKAB1 - protein kinase, amp-activated, beta 1 non-catalytic subunit, HSD17B4 - hydroxysteroid (17-beta) dehydrogenase 4, NAALAD2 - n-acetylated alpha-linked acidic dipeptidase 2, ATIC - 5-aminoimidazole-4-carboxamid…
GO:0046394	carboxylic acid biosynthetic process	5.59E-6	7.18E-4	1.76	7767	146	1631	54	[PRKAA2 - protein kinase, amp-activated, alpha 2 catalytic subunit, HSD17B8 - hydroxysteroid (17-beta) dehydrogenase 8, MTR - 5-methyltetrahydrofolate-homocysteine methyltransferase, PRKAB1 - protein kinase, amp-activated, beta 1 non-catalytic subunit, HSD17B4 - hydroxysteroid (17-beta) dehydrogenase 4, NAALAD2 - n-acetylated alpha-linked acidic dipeptidase 2, ATIC - 5-aminoimidazole-4-carboxamid…
GO:0006417	regulation of translation	6.22E-6	7.9E-4	1.57	7767	242	1631	80	[RPL26 - ribosomal protein l26, PURA - purine-rich element binding protein a, DDX6 - dead (asp-glu-ala-asp) box helicase 6, NCL - nucleolin, METTL14 - methyltransferase like 14, EIF1B - eukaryotic translation initiation factor 1b, EIF3C - eukaryotic translation initiation factor 3, subunit c, MTIF2 - mitochondrial translational initiation factor 2, EIF3D - eukaryotic translation initiation factor…
GO:0008150	biological_process	7.2E-6	9.07E-4	1.02	7767	7284	1631	1566	[AGAP1 - arfgap with gtpase domain, ankyrin repeat and ph domain 1, EXOSC9 - exosome component 9, EXOSC10 - exosome component 10, PNLIP - pancreatic lipase, AADAC - arylacetamide deacetylase, SF3A3 - splicing factor 3a, subunit 3, 60kda, PNLIPRP1 - pancreatic lipase-related protein 1, DDX60 - dead (asp-glu-ala-asp) box polypeptide 60, FAM46A - family with sequence similarity 46, member a, SEC61B …
, CYP17A1 - cytochrome p450, family 17, subfamily a, polypeptide 1, C19orf52 - chromosome 19 open reading frame 52, NYNRIN - nyn domain and retroviral integrase containing, PARS2 - prolyl-trna synthetase 2, mitochondrial (putative), SERBP1 - serpine1 mrna binding protein 1, TRPC4AP - transient receptor potential cation channel, subfamily c, member 4 associated protein, SLC8A1 - solute carrier fam…
docrine neoplasia i, FIBP - fibroblast growth factor (acidic) intracellular binding protein, MEP1B - meprin a, beta, PANK1 - pantothenate kinase 1, HGS - hepatocyte growth factor-regulated tyrosine kinase substrate, CTAGE5 - ctage family, member 5, SLC6A5 - solute carrier family 6 (neurotransmitter transporter), member 5, ZC3HC1 - zinc finger, c3hc-type containing 1, AIFM1 - apoptosis-inducing fa…
GO:0090304	nucleic acid metabolic process	8.41E-6	1.05E-3	1.17	7767	1924	1631	472	[EXOSC9 - exosome component 9, EXOSC10 - exosome component 10, SF3A3 - splicing factor 3a, subunit 3, 60kda, SKOR2 - ski family transcriptional corepressor 2, LIG4 - ligase iv, dna, atp-dependent, MKI67IP - mki67 (fha domain) interacting nucleolar phosphoprotein, METTL14 - methyltransferase like 14, GTF2H2D - general transcription factor iih, polypeptide 2d, CIRH1A - cirrhosis, autosomal recessiv…
GO:0033559	unsaturated fatty acid metabolic process	1.12E-5	1.39E-3	2.44	7767	43	1631	22	[GSTP1 - glutathione s-transferase pi 1, FAAH - fatty acid amide hydrolase, ELOVL1 - elovl fatty acid elongase 1, HSD17B4 - hydroxysteroid (17-beta) dehydrogenase 4, CYP2U1 - cytochrome p450, family 2, subfamily u, polypeptide 1, PTGES2 - prostaglandin e synthase 2, FAAH2 - fatty acid amide hydrolase 2, CYP2J2 - cytochrome p450, family 2, subfamily j, polypeptide 2, FADS1 - fatty acid desaturase …
GO:0044260	cellular macromolecule metabolic process	1.31E-5	1.6E-3	1.11	7767	3327	1631	774	[EXOSC9 - exosome component 9, EXOSC10 - exosome component 10, SKOR2 - ski family transcriptional corepressor 2, SF3A3 - splicing factor 3a, subunit 3, 60kda, SEC61B - sec61 beta subunit, GALNT10 - udp-n-acetyl-alpha-d-galactosamine:polypeptide n-acetylgalactosaminyltransferase 10 (galnac-t10), GCSH - glycine cleavage system protein h (aminomethyl carrier), PMM2 - phosphomannomutase 2, EBNA1BP2 -…
ive homeodomain transcription factor 2, MRPL47 - mitochondrial ribosomal protein l47, SETD2 - set domain containing 2, MRPL18 - mitochondrial ribosomal protein l18, EPRS - glutamyl-prolyl-trna synthetase, UBE2I - ubiquitin-conjugating enzyme e2i, ERBB4 - v-erb-b2 avian erythroblastic leukemia viral oncogene homolog 4, ADCK1 - aarf domain containing kinase 1, UBE2N - ubiquitin-conjugating enzyme e…
GO:0034248	regulation of cellular amide metabolic process	1.35E-5	1.63E-3	1.53	7767	258	1631	83	[RPL26 - ribosomal protein l26, PURA - purine-rich element binding protein a, DDX6 - dead (asp-glu-ala-asp) box helicase 6, NCL - nucleolin, METTL14 - methyltransferase like 14, EIF1B - eukaryotic translation initiation factor 1b, EIF3C - eukaryotic translation initiation factor 3, subunit c, EIF3D - eukaryotic translation initiation factor 3, subunit d, MTIF2 - mitochondrial translational initia…
GO:0006631	fatty acid metabolic process	1.44E-5	1.73E-3	1.69	7767	161	1631	57	[PRKAA2 - protein kinase, amp-activated, alpha 2 catalytic subunit, HSD17B8 - hydroxysteroid (17-beta) dehydrogenase 8, PRKAB1 - protein kinase, amp-activated, beta 1 non-catalytic subunit, GSTP1 - glutathione s-transferase pi 1, FAAH - fatty acid amide hydrolase, HSD17B4 - hydroxysteroid (17-beta) dehydrogenase 4, FABP3 - fatty acid binding protein 3, muscle and heart (mammary-derived growth inh…
GO:0044249	cellular biosynthetic process	1.52E-5	1.81E-3	1.16	7767	2047	1631	497	[MRPL35 - mitochondrial ribosomal protein l35, SKOR2 - ski family transcriptional corepressor 2, LIG4 - ligase iv, dna, atp-dependent, MKI67IP - mki67 (fha domain) interacting nucleolar phosphoprotein, GFM2 - g elongation factor, mitochondrial 2, GTF2H2D - general transcription factor iih, polypeptide 2d, PMM2 - phosphomannomutase 2, ACACA - acetyl-coa carboxylase alpha, CIRH1A - cirrhosis, autos…
GO:0061077	chaperone-mediated protein folding	1.63E-5	1.92E-3	2.51	7767	38	1631	20	[CCT6A - chaperonin containing tcp1, subunit 6a (zeta 1), DNAJB14 - dnaj (hsp40) homolog, subfamily b, member 14, CHORDC1 - cysteine and histidine-rich domain (chord) containing 1, CCT7 - chaperonin containing tcp1, subunit 7 (eta), CCT3 - chaperonin containing tcp1, subunit 3 (gamma), CCT8 - chaperonin containing tcp1, subunit 8 (theta), PPIB - peptidylprolyl isomerase b (cyclophilin b), TCP1 - …
GO:0006139	nucleobase-containing compound metabolic process	1.67E-5	1.94E-3	1.15	7767	2231	1631	537	[EXOSC9 - exosome component 9, EXOSC10 - exosome component 10, SF3A3 - splicing factor 3a, subunit 3, 60kda, SKOR2 - ski family transcriptional corepressor 2, LIG4 - ligase iv, dna, atp-dependent, MKI67IP - mki67 (fha domain) interacting nucleolar phosphoprotein, METTL14 - methyltransferase like 14, GTF2H2D - general transcription factor iih, polypeptide 2d, PMM2 - phosphomannomutase 2, CIRH1A - …
GO:2000573	positive regulation of DNA biosynthetic process	1.74E-5	2.01E-3	2.44	7767	41	1631	21	[CCT6A - chaperonin containing tcp1, subunit 6a (zeta 1), RFC4 - replication factor c (activator 1) 4, 37kda, DKC1 - dyskeratosis congenita 1, dyskerin, NEK2 - nima-related kinase 2, CCT3 - chaperonin containing tcp1, subunit 3 (gamma), CCT7 - chaperonin containing tcp1, subunit 7 (eta), RFC3 - replication factor c (activator 1) 3, 38kda, CCT8 - chaperonin containing tcp1, subunit 8 (theta), HNRN…
GO:0055114	oxidation-reduction process	2.13E-5	2.44E-3	1.36	7767	501	1631	143	[APEX1 - apex nuclease (multifunctional dna repair enzyme) 1, CYB561D1 - cytochrome b561 family, member d1, PRDX6 - peroxiredoxin 6, HSD17B4 - hydroxysteroid (17-beta) dehydrogenase 4, COX4I1 - cytochrome c oxidase subunit iv isoform 1, CYP2U1 - cytochrome p450, family 2, subfamily u, polypeptide 1, FMO2 - flavin containing monooxygenase 2 (non-functional), GDI2 - gdp dissociation inhibitor 2, FM…
GO:0009612	response to mechanical stimulus	2.19E-5	2.49E-3	1.93	7767	89	1631	36	[PKD1 - polycystic kidney disease 1 (autosomal dominant), PKD2 - polycystic kidney disease 2 (autosomal dominant), PKD1L2 - polycystic kidney disease 1-like 2, XPA - xeroderma pigmentosum, complementation group a, XPC - xeroderma pigmentosum, complementation group c, JUND - jun d proto-oncogene, SLC8A1 - solute carrier family 8 (sodium/calcium exchanger), member 1, RHOA - ras homolog family membe…
GO:0034622	cellular macromolecular complex assembly	2.36E-5	2.65E-3	1.37	7767	465	1631	134	[DDX6 - dead (asp-glu-ala-asp) box helicase 6, DNAJB14 - dnaj (hsp40) homolog, subfamily b, member 14, SF3A3 - splicing factor 3a, subunit 3, 60kda, TCP1 - t-complex 1, SF3A1 - splicing factor 3a, subunit 1, 120kda, SHQ1 - shq1, h/aca ribonucleoprotein assembly factor, SET - set nuclear oncogene, TMED2 - transmembrane emp24 domain trafficking protein 2, NAP1L1 - nucleosome assembly protein 1-like…
GO:0043624	cellular protein complex disassembly	2.43E-5	2.71E-3	1.94	7767	86	1631	35	[APEH - acylaminoacyl-peptide hydrolase, ERAL1 - era-like 12s mitochondrial rrna chaperone 1, MRPL13 - mitochondrial ribosomal protein l13, NSF - n-ethylmaleimide-sensitive factor, MRPL35 - mitochondrial ribosomal protein l35, ABCE1 - atp-binding cassette, sub-family e (oabp), member 1, MRPL19 - mitochondrial ribosomal protein l19, MRRF - mitochondrial ribosome recycling factor, GFM2 - g elongati…
GO:0042274	ribosomal small subunit biogenesis	2.48E-5	2.74E-3	3.66	7767	13	1631	10	[RPS24 - ribosomal protein s24, NOM1 - nucleolar protein with mif4g domain 1, RPS15 - ribosomal protein s15, RPS28 - ribosomal protein s28, RPS17 - ribosomal protein s17, RPS6 - ribosomal protein s6, RPS16 - ribosomal protein s16, RPS7 - ribosomal protein s7, UTP11L - utp11-like, u3 small nucleolar ribonucleoprotein, (yeast), RPS19 - ribosomal protein s19]
GO:0032210	regulation of telomere maintenance via telomerase	2.69E-5	2.95E-3	2.44	7767	39	1631	20	[CCT6A - chaperonin containing tcp1, subunit 6a (zeta 1), DKC1 - dyskeratosis congenita 1, dyskerin, EXOSC10 - exosome component 10, NEK2 - nima-related kinase 2, CCT3 - chaperonin containing tcp1, subunit 3 (gamma), CCT7 - chaperonin containing tcp1, subunit 7 (eta), CCT8 - chaperonin containing tcp1, subunit 8 (theta), TCP1 - t-complex 1, HNRNPA1 - heterogeneous nuclear ribonucleoprotein a1, HN…
GO:0006415	translational termination	2.83E-5	3.07E-3	2.04	7767	70	1631	30	[APEH - acylaminoacyl-peptide hydrolase, ERAL1 - era-like 12s mitochondrial rrna chaperone 1, MRPL13 - mitochondrial ribosomal protein l13, MRPL35 - mitochondrial ribosomal protein l35, ABCE1 - atp-binding cassette, sub-family e (oabp), member 1, MRPL19 - mitochondrial ribosomal protein l19, MRRF - mitochondrial ribosome recycling factor, GFM2 - g elongation factor, mitochondrial 2, MRPL14 - mito…
GO:1901568	fatty acid derivative metabolic process	2.83E-5	3.05E-3	2.04	7767	70	1631	30	[HSD17B8 - hydroxysteroid (17-beta) dehydrogenase 8, FAAH - fatty acid amide hydrolase, HSD17B4 - hydroxysteroid (17-beta) dehydrogenase 4, CYP2U1 - cytochrome p450, family 2, subfamily u, polypeptide 1, CYP2J2 - cytochrome p450, family 2, subfamily j, polypeptide 2, ACSL1 - acyl-coa synthetase long-chain family member 1, TECR - trans-2,3-enoyl-coa reductase, CYP2C8 - cytochrome p450, family 2, s…
GO:0042273	ribosomal large subunit biogenesis	3.64E-5	3.89E-3	2.90	7767	23	1631	14	[RPL26 - ribosomal protein l26, WDR12 - wd repeat domain 12, RRS1 - rrs1 ribosome biogenesis regulator homolog (s. cerevisiae), ZNF622 - zinc finger protein 622, RPL14 - ribosomal protein l14, WDR74 - wd repeat domain 74, RPL11 - ribosomal protein l11, PAK1IP1 - pak1 interacting protein 1, RPL7 - ribosomal protein l7, RPL35A - ribosomal protein l35a, RPL5 - ribosomal protein l5, PES1 - pescadillo…
GO:0000027	ribosomal large subunit assembly	3.64E-5	3.85E-3	2.90	7767	23	1631	14	[RPL23A - ribosomal protein l23a, RRS1 - rrs1 ribosome biogenesis regulator homolog (s. cerevisiae), MRTO4 - mrna turnover 4 homolog (s. cerevisiae), RPL12 - ribosomal protein l12, RPL11 - ribosomal protein l11, RSL24D1 - ribosomal l24 domain containing 1, RPL10 - ribosomal protein l10, RPL6 - ribosomal protein l6, RPL5 - ribosomal protein l5, PPAN - peter pan homolog (drosophila), NLE1 - notchle…
GO:0090305	nucleic acid phosphodiester bond hydrolysis	4.09E-5	4.29E-3	1.60	7767	181	1631	61	[APEX1 - apex nuclease (multifunctional dna repair enzyme) 1, RAD1 - rad1 homolog (s. pombe), RFC4 - replication factor c (activator 1) 4, 37kda, EXOSC9 - exosome component 9, TSN - translin, EXOSC10 - exosome component 10, RFC3 - replication factor c (activator 1) 3, 38kda, DBR1 - debranching rna lariats 1, XPA - xeroderma pigmentosum, complementation group a, HMGB2 - high mobility group box 2, …
GO:0065003	macromolecular complex assembly	4.39E-5	4.57E-3	1.26	7767	833	1631	220	[DNAJB14 - dnaj (hsp40) homolog, subfamily b, member 14, MCCC1 - methylcrotonoyl-coa carboxylase 1 (alpha), SF3A3 - splicing factor 3a, subunit 3, 60kda, MKI67IP - mki67 (fha domain) interacting nucleolar phosphoprotein, SF3A1 - splicing factor 3a, subunit 1, 120kda, AASS - aminoadipate-semialdehyde synthase, TMED2 - transmembrane emp24 domain trafficking protein 2, NAP1L1 - nucleosome assembly p…
GO:1904356	regulation of telomere maintenance via telomere lengthening	6.75E-5	6.97E-3	2.27	7767	44	1631	21	[CCT6A - chaperonin containing tcp1, subunit 6a (zeta 1), DKC1 - dyskeratosis congenita 1, dyskerin, NEK2 - nima-related kinase 2, EXOSC10 - exosome component 10, CCT3 - chaperonin containing tcp1, subunit 3 (gamma), CCT7 - chaperonin containing tcp1, subunit 7 (eta), CCT8 - chaperonin containing tcp1, subunit 8 (theta), HNRNPA2B1 - heterogeneous nuclear ribonucleoprotein a2/b1, HNRNPA1 - heterog…
GO:0043488	regulation of mRNA stability	6.78E-5	6.94E-3	1.81	7767	100	1631	38	[APEX1 - apex nuclease (multifunctional dna repair enzyme) 1, SERBP1 - serpine1 mrna binding protein 1, UBA52 - ubiquitin a-52 residue ribosomal protein fusion product 1, EXOSC9 - exosome component 9, RPS27A - ribosomal protein s27a, PABPC1 - poly(a) binding protein, cytoplasmic 1, YTHDF2 - yth domain family, member 2, METTL14 - methyltransferase like 14, HNRNPU - heterogeneous nuclear ribonucleo…
GO:0009605	response to external stimulus	8.78E-5	8.91E-3	1.33	7767	506	1631	141	[GSTP1 - glutathione s-transferase pi 1, PLAC8 - placenta-specific 8, DDX60 - dead (asp-glu-ala-asp) box polypeptide 60, COX4I1 - cytochrome c oxidase subunit iv isoform 1, APOB - apolipoprotein b, SAMHD1 - sam domain and hd domain 1, DROSHA - drosha, ribonuclease type iii, SCARB1 - scavenger receptor class b, member 1, TRIM11 - tripartite motif containing 11, TRPM8 - transient receptor potential…
GO:0050896	response to stimulus	8.89E-5	8.96E-3	1.14	7767	2037	1631	488	[PRDX6 - peroxiredoxin 6, EXOSC9 - exosome component 9, PLAC8 - placenta-specific 8, DDX60 - dead (asp-glu-ala-asp) box polypeptide 60, LIG4 - ligase iv, dna, atp-dependent, COX4I1 - cytochrome c oxidase subunit iv isoform 1, SEC61B - sec61 beta subunit, GTF2H2D - general transcription factor iih, polypeptide 2d, STIP1 - stress-induced-phosphoprotein 1, ACACA - acetyl-coa carboxylase alpha, GCKR …
GO:0051972	regulation of telomerase activity	9.4E-5	9.39E-3	2.54	7767	30	1631	16	[MEN1 - multiple endocrine neoplasia i, DKC1 - dyskeratosis congenita 1, dyskerin, NEK2 - nima-related kinase 2, HNRNPA2B1 - heterogeneous nuclear ribonucleoprotein a2/b1, TCP1 - t-complex 1, CCT2 - chaperonin containing tcp1, subunit 2 (beta), CCT4 - chaperonin containing tcp1, subunit 4 (delta), PIF1 - pif1 5'-to-3' dna helicase, HSP90AA1 - heat shock protein 90kda alpha (cytosolic), class a me…
GO:0006629	lipid metabolic process	9.69E-5	9.61E-3	1.30	7767	595	1631	162	[SEL1L - sel-1 suppressor of lin-12-like (c. elegans), PRDX6 - peroxiredoxin 6, GSTP1 - glutathione s-transferase pi 1, HSD17B4 - hydroxysteroid (17-beta) dehydrogenase 4, PNLIP - pancreatic lipase, PNLIPRP1 - pancreatic lipase-related protein 1, CYP2U1 - cytochrome p450, family 2, subfamily u, polypeptide 1, PLD6 - phospholipase d family, member 6, APOB - apolipoprotein b, PC - pyruvate carboxyl…
GO:0070126	mitochondrial translational termination	9.77E-5	9.61E-3	2.01	7767	64	1631	27	[ERAL1 - era-like 12s mitochondrial rrna chaperone 1, MRPL13 - mitochondrial ribosomal protein l13, MRPL35 - mitochondrial ribosomal protein l35, MRPL19 - mitochondrial ribosomal protein l19, MRRF - mitochondrial ribosome recycling factor, GFM2 - g elongation factor, mitochondrial 2, MRPL14 - mitochondrial ribosomal protein l14, MRPS21 - mitochondrial ribosomal protein s21, MRPS6 - mitochondrial …
GO:1904816	positive regulation of protein localization to chromosome, telomeric region	1.11E-4	1.09E-2	3.81	7767	10	1631	8	[CCT6A - chaperonin containing tcp1, subunit 6a (zeta 1), DKC1 - dyskeratosis congenita 1, dyskerin, CCT7 - chaperonin containing tcp1, subunit 7 (eta), CCT8 - chaperonin containing tcp1, subunit 8 (theta), TCP1 - t-complex 1, CCT2 - chaperonin containing tcp1, subunit 2 (beta), GNL3L - guanine nucleotide binding protein-like 3 (nucleolar)-like, CCT4 - chaperonin containing tcp1, subunit 4 (delta…
GO:1904869	regulation of protein localization to Cajal body	1.16E-4	1.13E-2	4.17	7767	8	1631	7	[CCT6A - chaperonin containing tcp1, subunit 6a (zeta 1), CCT7 - chaperonin containing tcp1, subunit 7 (eta), CCT3 - chaperonin containing tcp1, subunit 3 (gamma), CCT8 - chaperonin containing tcp1, subunit 8 (theta), TCP1 - t-complex 1, CCT2 - chaperonin containing tcp1, subunit 2 (beta), CCT4 - chaperonin containing tcp1, subunit 4 (delta)]
GO:1904871	positive regulation of protein localization to Cajal body	1.16E-4	1.12E-2	4.17	7767	8	1631	7	[CCT6A - chaperonin containing tcp1, subunit 6a (zeta 1), CCT3 - chaperonin containing tcp1, subunit 3 (gamma), CCT7 - chaperonin containing tcp1, subunit 7 (eta), CCT8 - chaperonin containing tcp1, subunit 8 (theta), TCP1 - t-complex 1, CCT2 - chaperonin containing tcp1, subunit 2 (beta), CCT4 - chaperonin containing tcp1, subunit 4 (delta)]
GO:0075522	IRES-dependent viral translational initiation	1.16E-4	1.11E-2	4.17	7767	8	1631	7	[EIF3D - eukaryotic translation initiation factor 3, subunit d, EIF3A - eukaryotic translation initiation factor 3, subunit a, EIF3B - eukaryotic translation initiation factor 3, subunit b, DENR - density-regulated protein, EIF3F - eukaryotic translation initiation factor 3, subunit f, SSB - sjogren syndrome antigen b (autoantigen la), MCTS1 - malignant t cell amplified sequence 1]
GO:0006950	response to stress	1.2E-4	1.14E-2	1.19	7767	1258	1631	314	[DST - dystonin, RFC4 - replication factor c (activator 1) 4, 37kda, PRDX6 - peroxiredoxin 6, PXK - px domain containing serine/threonine kinase, PLA2R1 - phospholipase a2 receptor 1, 180kda, RFC3 - replication factor c (activator 1) 3, 38kda, PLAC8 - placenta-specific 8, BRCA2 - breast cancer 2, early onset, DDX60 - dead (asp-glu-ala-asp) box polypeptide 60, LIG4 - ligase iv, dna, atp-dependent,…
GO:1904358	positive regulation of telomere maintenance via telomere lengthening	1.46E-4	1.37E-2	2.55	7767	28	1631	15	[CCT6A - chaperonin containing tcp1, subunit 6a (zeta 1), DKC1 - dyskeratosis congenita 1, dyskerin, NEK2 - nima-related kinase 2, CCT3 - chaperonin containing tcp1, subunit 3 (gamma), CCT7 - chaperonin containing tcp1, subunit 7 (eta), CCT8 - chaperonin containing tcp1, subunit 8 (theta), HNRNPA2B1 - heterogeneous nuclear ribonucleoprotein a2/b1, TCP1 - t-complex 1, HNRNPA1 - heterogeneous nucle…
GO:0006259	DNA metabolic process	1.53E-4	1.43E-2	1.34	7767	445	1631	125	[APEX1 - apex nuclease (multifunctional dna repair enzyme) 1, CDC25A - cell division cycle 25a, RFC4 - replication factor c (activator 1) 4, 37kda, TSN - translin, CDK1 - cyclin-dependent kinase 1, RFC3 - replication factor c (activator 1) 3, 38kda, LIG4 - ligase iv, dna, atp-dependent, BRCA2 - breast cancer 2, early onset, SPRTN - sprt-like n-terminal domain, CDC25C - cell division cycle 25c, PL…
GO:0043487	regulation of RNA stability	1.56E-4	1.45E-2	1.74	7767	107	1631	39	[APEX1 - apex nuclease (multifunctional dna repair enzyme) 1, SERBP1 - serpine1 mrna binding protein 1, UBA52 - ubiquitin a-52 residue ribosomal protein fusion product 1, DKC1 - dyskeratosis congenita 1, dyskerin, EXOSC9 - exosome component 9, RPS27A - ribosomal protein s27a, PABPC1 - poly(a) binding protein, cytoplasmic 1, YTHDF2 - yth domain family, member 2, METTL14 - methyltransferase like 14…
GO:0006805	xenobiotic metabolic process	1.57E-4	1.44E-2	2.21	7767	43	1631	20	[MARC1 - mitochondrial amidoxime reducing component 1, GSTP1 - glutathione s-transferase pi 1, AADAC - arylacetamide deacetylase, STAR - steroidogenic acute regulatory protein, FMO2 - flavin containing monooxygenase 2 (non-functional), CYP2J2 - cytochrome p450, family 2, subfamily j, polypeptide 2, ACSL1 - acyl-coa synthetase long-chain family member 1, CYP2C8 - cytochrome p450, family 2, subfami…
GO:0051052	regulation of DNA metabolic process	1.75E-4	1.59E-2	1.52	7767	197	1631	63	[RFC4 - replication factor c (activator 1) 4, 37kda, CACYBP - calcyclin binding protein, EXOSC10 - exosome component 10, CST3 - cystatin c, RFC3 - replication factor c (activator 1) 3, 38kda, CDK1 - cyclin-dependent kinase 1, AIFM1 - apoptosis-inducing factor, mitochondrion-associated, 1, TCP1 - t-complex 1, BRCA2 - breast cancer 2, early onset, CDC42 - cell division cycle 42, HMGB1 - high mobili…
GO:0006414	translational elongation	1.82E-4	1.65E-2	1.84	7767	83	1631	32	[ERAL1 - era-like 12s mitochondrial rrna chaperone 1, MRPL13 - mitochondrial ribosomal protein l13, EEF2K - eukaryotic elongation factor-2 kinase, EEF1G - eukaryotic translation elongation factor 1 gamma, MRPL35 - mitochondrial ribosomal protein l35, MRPL19 - mitochondrial ribosomal protein l19, EEF1A1 - eukaryotic translation elongation factor 1 alpha 1, MRPL14 - mitochondrial ribosomal protein …
GO:0051236	establishment of RNA localization	1.9E-4	1.71E-2	1.66	7767	126	1631	44	[FLOT1 - flotillin 1, RAN - ran, member ras oncogene family, RANBP2 - ran binding protein 2, ABCE1 - atp-binding cassette, sub-family e (oabp), member 1, THOC6 - tho complex 6 homolog (drosophila), BUD13 - bud13 homolog (s. cerevisiae), EIF4A3 - eukaryotic translation initiation factor 4a3, RANBP3 - ran binding protein 3, NUP50 - nucleoporin 50kda, RPS15 - ribosomal protein s15, MX2 - myxovirus (…
GO:0002366	leukocyte activation involved in immune response	2.18E-4	1.95E-2	1.43	7767	277	1631	83	[APEH - acylaminoacyl-peptide hydrolase, PRDX6 - peroxiredoxin 6, CST3 - cystatin c, GSTP1 - glutathione s-transferase pi 1, PLAC8 - placenta-specific 8, PGM1 - phosphoglucomutase 1, LIG4 - ligase iv, dna, atp-dependent, DDOST - dolichyl-diphosphooligosaccharide--protein glycosyltransferase subunit (non-catalytic), HMGB1 - high mobility group box 1, LAMTOR3 - late endosomal/lysosomal adaptor, map…
GO:0002376	immune system process	2.25E-4	2.00E-02	1.25	7767	737	1631	193	[PRDX6 - peroxiredoxin 6, EXOSC9 - exosome component 9, PLAC8 - placenta-specific 8, LIG4 - ligase iv, dna, atp-dependent, DDX60 - dead (asp-glu-ala-asp) box polypeptide 60, GDI2 - gdp dissociation inhibitor 2, RACGAP1 - rac gtpase activating protein 1, ANKHD1 - ankyrin repeat and kh domain containing 1, TRPM2 - transient receptor potential cation channel, subfamily m, member 2, ZFP36L1 - zfp36 r…
GO:0032212	positive regulation of telomere maintenance via telomerase	2.27E-4	2.00E-02	2.56	7767	26	1631	14	[CCT6A - chaperonin containing tcp1, subunit 6a (zeta 1), DKC1 - dyskeratosis congenita 1, dyskerin, NEK2 - nima-related kinase 2, CCT3 - chaperonin containing tcp1, subunit 3 (gamma), CCT7 - chaperonin containing tcp1, subunit 7 (eta), CCT8 - chaperonin containing tcp1, subunit 8 (theta), TCP1 - t-complex 1, HNRNPA1 - heterogeneous nuclear ribonucleoprotein a1, CCT2 - chaperonin containing tcp1,…
GO:0002639	positive regulation of immunoglobulin production	2.43E-4	2.12E-2	3.30	7767	13	1631	9	[MSH2 - muts homolog 2, colon cancer, nonpolyposis type 1 (e. coli), EXOSC3 - exosome component 3, WHSC1 - wolf-hirschhorn syndrome candidate 1, GPI - glucose-6-phosphate isomerase, UNG - uracil-dna glycosylase, EXOSC6 - exosome component 6, XBP1 - x-box binding protein 1, MSH6 - muts homolog 6 (e. coli), TP53BP1 - tumor protein p53 binding protein 1]
GO:0032204	regulation of telomere maintenance	2.44E-4	2.12E-2	2.01	7767	57	1631	24	[CCT6A - chaperonin containing tcp1, subunit 6a (zeta 1), DKC1 - dyskeratosis congenita 1, dyskerin, CCT7 - chaperonin containing tcp1, subunit 7 (eta), CCT3 - chaperonin containing tcp1, subunit 3 (gamma), EXOSC10 - exosome component 10, NEK2 - nima-related kinase 2, HNRNPA2B1 - heterogeneous nuclear ribonucleoprotein a2/b1, CCT8 - chaperonin containing tcp1, subunit 8 (theta), HNRNPA1 - heterog…
GO:0008652	cellular amino acid biosynthetic process	2.44E-4	2.1E-2	2.01	7767	57	1631	24	[OAT - ornithine aminotransferase, CAD - carbamoyl-phosphate synthetase 2, aspartate transcarbamylase, and dihydroorotase, GLUL - glutamate-ammonia ligase, MTR - 5-methyltetrahydrofolate-homocysteine methyltransferase, GLUD1 - glutamate dehydrogenase 1, NAALAD2 - n-acetylated alpha-linked acidic dipeptidase 2, ASNSD1 - asparagine synthetase domain containing 1, AHCY - adenosylhomocysteinase, AASD…
GO:0033119	negative regulation of RNA splicing	2.47E-4	2.12E-2	2.91	7767	18	1631	11	[RNPS1 - rna binding protein s1, serine-rich domain, HNRNPK - heterogeneous nuclear ribonucleoprotein k, SAP18 - sin3a-associated protein, 18kda, HNRNPA2B1 - heterogeneous nuclear ribonucleoprotein a2/b1, C1QBP - complement component 1, q subcomponent binding protein, RPS26 - ribosomal protein s26, RPS13 - ribosomal protein s13, DYRK1A - dual-specificity tyrosine-(y)-phosphorylation regulated kin…
GO:2000279	negative regulation of DNA biosynthetic process	2.47E-4	2.1E-2	2.91	7767	18	1631	11	[HNRNPU - heterogeneous nuclear ribonucleoprotein u (scaffold attachment factor a), MEN1 - multiple endocrine neoplasia i, PIF1 - pif1 5'-to-3' dna helicase, EXOSC10 - exosome component 10, SRC - v-src avian sarcoma (schmidt-ruppin a-2) viral oncogene homolog, HNRNPA1 - heterogeneous nuclear ribonucleoprotein a1, HNRNPC - heterogeneous nuclear ribonucleoprotein c (c1/c2), GNL3L - guanine nucleoti…
GO:0019538	protein metabolic process	2.48E-4	2.1E-2	1.13	7767	2052	1631	487	[MRPL35 - mitochondrial ribosomal protein l35, SEC61B - sec61 beta subunit, GFM2 - g elongation factor, mitochondrial 2, CPA2 - carboxypeptidase a2 (pancreatic), GALNT10 - udp-n-acetyl-alpha-d-galactosamine:polypeptide n-acetylgalactosaminyltransferase 10 (galnac-t10), GCSH - glycine cleavage system protein h (aminomethyl carrier), PMM2 - phosphomannomutase 2, ACACA - acetyl-coa carboxylase alpha…
GO:0009987	cellular process	2.6E-4	2.18E-2	1.03	7767	6481	1631	1407	[DNAJB14 - dnaj (hsp40) homolog, subfamily b, member 14, EXOSC9 - exosome component 9, EXOSC10 - exosome component 10, SKOR2 - ski family transcriptional corepressor 2, SF3A3 - splicing factor 3a, subunit 3, 60kda, AADAC - arylacetamide deacetylase, PNLIP - pancreatic lipase, GDI2 - gdp dissociation inhibitor 2, SEC61B - sec61 beta subunit, TMED2 - transmembrane emp24 domain trafficking protein 2…
lator, NUP50 - nucleoporin 50kda, PWP2 - pwp2 periodic tryptophan protein homolog (yeast), ABCD4 - atp-binding cassette, sub-family d (ald), member 4, TRIM71 - tripartite motif containing 71, e3 ubiquitin protein ligase, ABCD3 - atp-binding cassette, sub-family d (ald), member 3, SCUBE3 - signal peptide, cub domain, egf-like 3, RAB6A - rab6a, member ras oncogene family, PIP5K1A - phosphatidylinos…
omponent 2, SIRT5 - sirtuin 5, CNOT2 - ccr4-not transcription complex, subunit 2, CNOT4 - ccr4-not transcription complex, subunit 4, TSPAN7 - tetraspanin 7, ESPL1 - extra spindle pole bodies homolog 1 (s. cerevisiae), NOTCH1 - notch 1, NOTCH3 - notch 3, NOTCH2 - notch 2, TSPAN6 - tetraspanin 6, MLEC - malectin, THOC7 - tho complex 7 homolog (drosophila), HDAC4 - histone deacetylase 4, NFX1 - nucl…
GO:0050658	RNA transport	2.67E-4	2.23E-2	1.65	7767	124	1631	43	[FLOT1 - flotillin 1, RAN - ran, member ras oncogene family, RANBP2 - ran binding protein 2, ABCE1 - atp-binding cassette, sub-family e (oabp), member 1, THOC6 - tho complex 6 homolog (drosophila), BUD13 - bud13 homolog (s. cerevisiae), EIF4A3 - eukaryotic translation initiation factor 4a3, RANBP3 - ran binding protein 3, NUP50 - nucleoporin 50kda, RPS15 - ribosomal protein s15, MX2 - myxovirus (…
GO:0050657	nucleic acid transport	2.67E-4	2.21E-2	1.65	7767	124	1631	43	[FLOT1 - flotillin 1, RAN - ran, member ras oncogene family, RANBP2 - ran binding protein 2, ABCE1 - atp-binding cassette, sub-family e (oabp), member 1, THOC6 - tho complex 6 homolog (drosophila), BUD13 - bud13 homolog (s. cerevisiae), EIF4A3 - eukaryotic translation initiation factor 4a3, RANBP3 - ran binding protein 3, NUP50 - nucleoporin 50kda, RPS15 - ribosomal protein s15, MX2 - myxovirus (…
GO:0043299	leukocyte degranulation	2.76E-4	2.27E-2	1.45	7767	243	1631	74	[APEH - acylaminoacyl-peptide hydrolase, PRDX6 - peroxiredoxin 6, CST3 - cystatin c, GSTP1 - glutathione s-transferase pi 1, PLAC8 - placenta-specific 8, PGM1 - phosphoglucomutase 1, DDOST - dolichyl-diphosphooligosaccharide--protein glycosyltransferase subunit (non-catalytic), HMGB1 - high mobility group box 1, LAMTOR3 - late endosomal/lysosomal adaptor, mapk and mtor activator 3, GDI2 - gdp dis…
GO:0065008	regulation of biological quality	2.95E-4	2.41E-2	1.16	7767	1537	1631	373	[MYLIP - myosin regulatory light chain interacting protein, PRDX6 - peroxiredoxin 6, RFC4 - replication factor c (activator 1) 4, 37kda, EXOSC9 - exosome component 9, EXOSC10 - exosome component 10, RFC3 - replication factor c (activator 1) 3, 38kda, HSD17B4 - hydroxysteroid (17-beta) dehydrogenase 4, BRCA2 - breast cancer 2, early onset, AKAP1 - a kinase (prka) anchor protein 1, FAM46A - family …
GO:0002263	cell activation involved in immune response	3.21E-4	2.6E-2	1.41	7767	280	1631	83	[APEH - acylaminoacyl-peptide hydrolase, PRDX6 - peroxiredoxin 6, CST3 - cystatin c, GSTP1 - glutathione s-transferase pi 1, PLAC8 - placenta-specific 8, PGM1 - phosphoglucomutase 1, LIG4 - ligase iv, dna, atp-dependent, DDOST - dolichyl-diphosphooligosaccharide--protein glycosyltransferase subunit (non-catalytic), LAMTOR3 - late endosomal/lysosomal adaptor, mapk and mtor activator 3, HMGB1 - hig…
GO:1904814	regulation of protein localization to chromosome, telomeric region	3.33E-4	2.68E-2	3.46	7767	11	1631	8	[CCT6A - chaperonin containing tcp1, subunit 6a (zeta 1), DKC1 - dyskeratosis congenita 1, dyskerin, CCT7 - chaperonin containing tcp1, subunit 7 (eta), CCT8 - chaperonin containing tcp1, subunit 8 (theta), TCP1 - t-complex 1, GNL3L - guanine nucleotide binding protein-like 3 (nucleolar)-like, CCT2 - chaperonin containing tcp1, subunit 2 (beta), CCT4 - chaperonin containing tcp1, subunit 4 (delta…
GO:0039531	regulation of viral-induced cytoplasmic pattern recognition receptor signaling pathway	3.33E-4	2.67E-2	3.46	7767	11	1631	8	[RIOK3 - rio kinase 3, PUM2 - pumilio homolog 2 (drosophila), BIRC3 - baculoviral iap repeat containing 3, C1QBP - complement component 1, q subcomponent binding protein, BIRC2 - baculoviral iap repeat containing 2, DDX60 - dead (asp-glu-ala-asp) box polypeptide 60, NPLOC4 - nuclear protein localization 4 homolog (s. cerevisiae), TSPAN6 - tetraspanin 6]
GO:0060255	regulation of macromolecule metabolic process	3.65E-4	2.9E-2	1.11	7767	2586	1631	601	[PRDX6 - peroxiredoxin 6, EXOSC9 - exosome component 9, EXOSC10 - exosome component 10, ZFYVE28 - zinc finger, fyve domain containing 28, PLAC8 - placenta-specific 8, SKOR2 - ski family transcriptional corepressor 2, FAM46A - family with sequence similarity 46, member a, METTL14 - methyltransferase like 14, GTF2H2D - general transcription factor iih, polypeptide 2d, TMED2 - transmembrane emp24 do…
GO:0051262	protein tetramerization	3.89E-4	3.08E-2	1.81	7767	79	1631	30	[HSD17B8 - hydroxysteroid (17-beta) dehydrogenase 8, PKD2 - polycystic kidney disease 2 (autosomal dominant), RPS19 - ribosomal protein s19, SRR - serine racemase, SAMHD1 - sam domain and hd domain 1, SHMT2 - serine hydroxymethyltransferase 2 (mitochondrial), AASS - aminoadipate-semialdehyde synthase, SLC26A5 - solute carrier family 26 (anion exchanger), member 5, ACACA - acetyl-coa carboxylase a…
GO:0075525	viral translational termination-reinitiation	4.06E-4	3.2E-2	4.76	7767	5	1631	5	[EIF3D - eukaryotic translation initiation factor 3, subunit d, EIF3A - eukaryotic translation initiation factor 3, subunit a, EIF3B - eukaryotic translation initiation factor 3, subunit b, EIF3L - eukaryotic translation initiation factor 3, subunit l, EIF3G - eukaryotic translation initiation factor 3, subunit g]
GO:0070125	mitochondrial translational elongation	4.07E-4	3.18E-2	1.92	7767	62	1631	25	[ERAL1 - era-like 12s mitochondrial rrna chaperone 1, MRPL13 - mitochondrial ribosomal protein l13, MRPL35 - mitochondrial ribosomal protein l35, MRPL19 - mitochondrial ribosomal protein l19, MRPL14 - mitochondrial ribosomal protein l14, MRPS21 - mitochondrial ribosomal protein s21, MRPS6 - mitochondrial ribosomal protein s6, MRPL38 - mitochondrial ribosomal protein l38, MRPS18B - mitochondrial r…
GO:1904851	positive regulation of establishment of protein localization to telomere	4.28E-4	3.33E-2	3.70	7767	9	1631	7	[CCT6A - chaperonin containing tcp1, subunit 6a (zeta 1), DKC1 - dyskeratosis congenita 1, dyskerin, CCT7 - chaperonin containing tcp1, subunit 7 (eta), CCT8 - chaperonin containing tcp1, subunit 8 (theta), TCP1 - t-complex 1, CCT2 - chaperonin containing tcp1, subunit 2 (beta), CCT4 - chaperonin containing tcp1, subunit 4 (delta)]
GO:0031125	rRNA 3'-end processing	4.28E-4	3.31E-2	3.70	7767	9	1631	7	[RPSA - ribosomal protein sa, RPS21 - ribosomal protein s21, EXOSC9 - exosome component 9, EXOSC2 - exosome component 2, EXOSC3 - exosome component 3, EXOSC6 - exosome component 6, ERI1 - exoribonuclease 1]
GO:0070203	regulation of establishment of protein localization to telomere	4.28E-4	3.29E-2	3.70	7767	9	1631	7	[CCT6A - chaperonin containing tcp1, subunit 6a (zeta 1), DKC1 - dyskeratosis congenita 1, dyskerin, CCT7 - chaperonin containing tcp1, subunit 7 (eta), CCT8 - chaperonin containing tcp1, subunit 8 (theta), TCP1 - t-complex 1, CCT2 - chaperonin containing tcp1, subunit 2 (beta), CCT4 - chaperonin containing tcp1, subunit 4 (delta)]
GO:0070202	regulation of establishment of protein localization to chromosome	4.28E-4	3.27E-2	3.70	7767	9	1631	7	[CCT6A - chaperonin containing tcp1, subunit 6a (zeta 1), DKC1 - dyskeratosis congenita 1, dyskerin, CCT7 - chaperonin containing tcp1, subunit 7 (eta), CCT8 - chaperonin containing tcp1, subunit 8 (theta), TCP1 - t-complex 1, CCT2 - chaperonin containing tcp1, subunit 2 (beta), CCT4 - chaperonin containing tcp1, subunit 4 (delta)]
GO:0031579	membrane raft organization	4.28E-4	3.25E-2	3.70	7767	9	1631	7	[FLOT1 - flotillin 1, DLG1 - discs, large homolog 1 (drosophila), FLOT2 - flotillin 2, NPC1 - niemann-pick disease, type c1, CAV1 - caveolin 1, caveolae protein, 22kda, CAV3 - caveolin 3, PPT1 - palmitoyl-protein thioesterase 1]
GO:0008202	steroid metabolic process	4.29E-4	3.23E-2	1.68	7767	108	1631	38	[CYP4V2 - cytochrome p450, family 4, subfamily v, polypeptide 2, CEL - carboxyl ester lipase, PRKAA2 - protein kinase, amp-activated, alpha 2 catalytic subunit, HSD17B8 - hydroxysteroid (17-beta) dehydrogenase 8, SGPL1 - sphingosine-1-phosphate lyase 1, HSD17B14 - hydroxysteroid (17-beta) dehydrogenase 14, HSD17B4 - hydroxysteroid (17-beta) dehydrogenase 4, STAR - steroidogenic acute regulatory p…
GO:0043312	neutrophil degranulation	4.69E-4	3.51E-2	1.44	7767	235	1631	71	[APEH - acylaminoacyl-peptide hydrolase, PRDX6 - peroxiredoxin 6, CST3 - cystatin c, GSTP1 - glutathione s-transferase pi 1, PLAC8 - placenta-specific 8, PGM1 - phosphoglucomutase 1, DDOST - dolichyl-diphosphooligosaccharide--protein glycosyltransferase subunit (non-catalytic), LAMTOR3 - late endosomal/lysosomal adaptor, mapk and mtor activator 3, HMGB1 - high mobility group box 1, GDI2 - gdp dis…
GO:0000469	cleavage involved in rRNA processing	4.76E-4	3.54E-2	2.76	7767	19	1631	11	[RCL1 - rna terminal phosphate cyclase-like 1, BMS1 - bms1 ribosome biogenesis factor, RPSA - ribosomal protein sa, RPS21 - ribosomal protein s21, KRI1 - kri1 homolog (s. cerevisiae), EXOSC9 - exosome component 9, TSR1 - tsr1, 20s rrna accumulation, homolog (s. cerevisiae), EXOSC2 - exosome component 2, EXOSC3 - exosome component 3, RRS1 - rrs1 ribosome biogenesis regulator homolog (s. cerevisiae…
GO:0014074	response to purine-containing compound	4.84E-4	3.58E-2	1.88	7767	66	1631	26	[APEX1 - apex nuclease (multifunctional dna repair enzyme) 1, PKD2 - polycystic kidney disease 2 (autosomal dominant), EEF2K - eukaryotic elongation factor-2 kinase, BIRC2 - baculoviral iap repeat containing 2, STAR - steroidogenic acute regulatory protein, JUND - jun d proto-oncogene, SLC8A1 - solute carrier family 8 (sodium/calcium exchanger), member 1, CDO1 - cysteine dioxygenase type 1, TRPM2…
GO:0006289	nucleotide-excision repair	4.91E-4	3.62E-2	1.75	7767	87	1631	32	[POLK - polymerase (dna directed) kappa, RFC4 - replication factor c (activator 1) 4, 37kda, UBA52 - ubiquitin a-52 residue ribosomal protein fusion product 1, RPS27A - ribosomal protein s27a, RFC3 - replication factor c (activator 1) 3, 38kda, XPA - xeroderma pigmentosum, complementation group a, BRCA2 - breast cancer 2, early onset, XPC - xeroderma pigmentosum, complementation group c, CETN2 - …
GO:0044267	cellular protein metabolic process	5.09E-4	3.72E-2	1.14	7767	1783	1631	425	[MRPL35 - mitochondrial ribosomal protein l35, GFM2 - g elongation factor, mitochondrial 2, CPA2 - carboxypeptidase a2 (pancreatic), GALNT10 - udp-n-acetyl-alpha-d-galactosamine:polypeptide n-acetylgalactosaminyltransferase 10 (galnac-t10), GCSH - glycine cleavage system protein h (aminomethyl carrier), PMM2 - phosphomannomutase 2, ACTB - actin, beta, FBXL20 - f-box and leucine-rich repeat protei…
GO:0002283	neutrophil activation involved in immune response	5.36E-4	3.9E-2	1.43	7767	236	1631	71	[APEH - acylaminoacyl-peptide hydrolase, PRDX6 - peroxiredoxin 6, CST3 - cystatin c, GSTP1 - glutathione s-transferase pi 1, PLAC8 - placenta-specific 8, PGM1 - phosphoglucomutase 1, DDOST - dolichyl-diphosphooligosaccharide--protein glycosyltransferase subunit (non-catalytic), HMGB1 - high mobility group box 1, LAMTOR3 - late endosomal/lysosomal adaptor, mapk and mtor activator 3, GDI2 - gdp dis…
GO:0016125	sterol metabolic process	5.42E-4	3.92E-2	1.89	7767	63	1631	25	[CEL - carboxyl ester lipase, CYP4V2 - cytochrome p450, family 4, subfamily v, polypeptide 2, PRKAA2 - protein kinase, amp-activated, alpha 2 catalytic subunit, STAR - steroidogenic acute regulatory protein, APOB - apolipoprotein b, DHCR24 - 24-dehydrocholesterol reductase, DHCR7 - 7-dehydrocholesterol reductase, OSBPL1A - oxysterol binding protein-like 1a, INSIG2 - insulin induced gene 2, GGPS1 …
GO:0006284	base-excision repair	5.5E-4	3.95E-2	2.60	7767	22	1631	12	[APEX1 - apex nuclease (multifunctional dna repair enzyme) 1, PRMT6 - protein arginine methyltransferase 6, SIRT6 - sirtuin 6, XPA - xeroderma pigmentosum, complementation group a, DNA2 - dna replication helicase/nuclease 2, UNG - uracil-dna glycosylase, WRN - werner syndrome, recq helicase-like, RPA3 - replication protein a3, 14kda, HMGB1 - high mobility group box 1, XRCC1 - x-ray repair complem…
GO:0048025	negative regulation of mRNA splicing, via spliceosome	5.54E-4	3.96E-2	3.06	7767	14	1631	9	[RNPS1 - rna binding protein s1, serine-rich domain, HNRNPK - heterogeneous nuclear ribonucleoprotein k, SAP18 - sin3a-associated protein, 18kda, HNRNPA2B1 - heterogeneous nuclear ribonucleoprotein a2/b1, C1QBP - complement component 1, q subcomponent binding protein, DYRK1A - dual-specificity tyrosine-(y)-phosphorylation regulated kinase 1a, SRSF4 - serine/arginine-rich splicing factor 4, SRSF7 …
GO:0043067	regulation of programmed cell death	5.67E-4	4.03E-2	1.25	7767	654	1631	171	[APEX1 - apex nuclease (multifunctional dna repair enzyme) 1, GSTP1 - glutathione s-transferase pi 1, CDK1 - cyclin-dependent kinase 1, PLAC8 - placenta-specific 8, SAP18 - sin3a-associated protein, 18kda, BIRC3 - baculoviral iap repeat containing 3, TCP1 - t-complex 1, BIRC2 - baculoviral iap repeat containing 2, LIG4 - ligase iv, dna, atp-dependent, CDC42 - cell division cycle 42, SHQ1 - shq1, …
GO:0002252	immune effector process	5.73E-4	4.06E-2	1.33	7767	379	1631	106	[APEH - acylaminoacyl-peptide hydrolase, PRDX6 - peroxiredoxin 6, GSTP1 - glutathione s-transferase pi 1, PLAC8 - placenta-specific 8, DDX60 - dead (asp-glu-ala-asp) box polypeptide 60, LIG4 - ligase iv, dna, atp-dependent, DDOST - dolichyl-diphosphooligosaccharide--protein glycosyltransferase subunit (non-catalytic), CDC42 - cell division cycle 42, GDI2 - gdp dissociation inhibitor 2, SDCBP - sy…
GO:0032206	positive regulation of telomere maintenance	5.8E-4	4.08E-2	2.19	7767	37	1631	17	[CCT6A - chaperonin containing tcp1, subunit 6a (zeta 1), DKC1 - dyskeratosis congenita 1, dyskerin, NEK2 - nima-related kinase 2, CCT3 - chaperonin containing tcp1, subunit 3 (gamma), CCT7 - chaperonin containing tcp1, subunit 7 (eta), CCT8 - chaperonin containing tcp1, subunit 8 (theta), HNRNPA2B1 - heterogeneous nuclear ribonucleoprotein a2/b1, TCP1 - t-complex 1, HNRNPA1 - heterogeneous nucle…
GO:0006520	cellular amino acid metabolic process	6.01E-4	4.2E-2	1.45	7767	217	1631	66	[MTR - 5-methyltetrahydrofolate-homocysteine methyltransferase, MCCC1 - methylcrotonoyl-coa carboxylase 1 (alpha), PTS - 6-pyruvoyltetrahydropterin synthase, NAALAD2 - n-acetylated alpha-linked acidic dipeptidase 2, BCKDK - branched chain ketoacid dehydrogenase kinase, SDSL - serine dehydratase-like, AASS - aminoadipate-semialdehyde synthase, LGSN - lengsin, lens protein with glutamine synthetase…
GO:0006457	protein folding	6.13E-4	4.26E-2	1.55	7767	151	1631	49	[DNAJB14 - dnaj (hsp40) homolog, subfamily b, member 14, TCP1 - t-complex 1, ENGASE - endo-beta-n-acetylglucosaminidase, MLEC - malectin, PPIL2 - peptidylprolyl isomerase (cyclophilin)-like 2, DNAJA3 - dnaj (hsp40) homolog, subfamily a, member 3, NFYC - nuclear transcription factor y, gamma, WFS1 - wolfram syndrome 1 (wolframin), FKBP4 - fk506 binding protein 4, 59kda, DNAJC7 - dnaj (hsp40) homol…
GO:0036230	granulocyte activation	6.13E-4	4.24E-2	1.42	7767	241	1631	72	[APEH - acylaminoacyl-peptide hydrolase, PRDX6 - peroxiredoxin 6, CST3 - cystatin c, GSTP1 - glutathione s-transferase pi 1, PLAC8 - placenta-specific 8, PGM1 - phosphoglucomutase 1, DDOST - dolichyl-diphosphooligosaccharide--protein glycosyltransferase subunit (non-catalytic), HMGB1 - high mobility group box 1, LAMTOR3 - late endosomal/lysosomal adaptor, mapk and mtor activator 3, GDI2 - gdp dis…
GO:0002275	myeloid cell activation involved in immune response	6.13E-4	4.22E-2	1.42	7767	245	1631	73	[APEH - acylaminoacyl-peptide hydrolase, PRDX6 - peroxiredoxin 6, CST3 - cystatin c, GSTP1 - glutathione s-transferase pi 1, PLAC8 - placenta-specific 8, PGM1 - phosphoglucomutase 1, DDOST - dolichyl-diphosphooligosaccharide--protein glycosyltransferase subunit (non-catalytic), LAMTOR3 - late endosomal/lysosomal adaptor, mapk and mtor activator 3, HMGB1 - high mobility group box 1, GDI2 - gdp dis…
GO:0042981	regulation of apoptotic process	6.43E-4	4.4E-2	1.24	7767	647	1631	169	[APEX1 - apex nuclease (multifunctional dna repair enzyme) 1, GSTP1 - glutathione s-transferase pi 1, CDK1 - cyclin-dependent kinase 1, PLAC8 - placenta-specific 8, SAP18 - sin3a-associated protein, 18kda, BIRC3 - baculoviral iap repeat containing 3, TCP1 - t-complex 1, BIRC2 - baculoviral iap repeat containing 2, LIG4 - ligase iv, dna, atp-dependent, CDC42 - cell division cycle 42, SHQ1 - shq1, …
GO:1902652	secondary alcohol metabolic process	6.78E-4	4.61E-2	1.92	7767	57	1631	23	[PRKAA2 - protein kinase, amp-activated, alpha 2 catalytic subunit, CEL - carboxyl ester lipase, ACAT2 - acetyl-coa acetyltransferase 2, ACLY - atp citrate lyase, SCARB1 - scavenger receptor class b, member 1, CH25H - cholesterol 25-hydroxylase, NPC1 - niemann-pick disease, type c1, STAR - steroidogenic acute regulatory protein, CAT - catalase, NPC2 - niemann-pick disease, type c2, CYP2R1 - cytoc…
GO:0042119	neutrophil activation	6.98E-4	4.72E-2	1.42	7767	238	1631	71	[APEH - acylaminoacyl-peptide hydrolase, PRDX6 - peroxiredoxin 6, CST3 - cystatin c, GSTP1 - glutathione s-transferase pi 1, PLAC8 - placenta-specific 8, PGM1 - phosphoglucomutase 1, DDOST - dolichyl-diphosphooligosaccharide--protein glycosyltransferase subunit (non-catalytic), LAMTOR3 - late endosomal/lysosomal adaptor, mapk and mtor activator 3, HMGB1 - high mobility group box 1, GDI2 - gdp dis…
GO:0009743	response to carbohydrate	7.07E-4	4.76E-2	1.74	7767	85	1631	31	[GLUL - glutamate-ammonia ligase, GSTP1 - glutathione s-transferase pi 1, CST3 - cystatin c, STAR - steroidogenic acute regulatory protein, SLC8A1 - solute carrier family 8 (sodium/calcium exchanger), member 1, APOB - apolipoprotein b, RHOA - ras homolog family member a, ZFP36L1 - zfp36 ring finger protein-like 1, EIF2B2 - eukaryotic translation initiation factor 2b, subunit 2 beta, 39kda, PTGS2 …
GO:0006403	RNA localization	7.33E-4	4.91E-2	2.80	7767	17	1631	10	[EXOSC10 - exosome component 10, PCID2 - pci domain containing 2, EXOSC2 - exosome component 2, TCP1 - t-complex 1, MEX3D - mex-3 rna binding family member d, EXOSC3 - exosome component 3, CCT2 - chaperonin containing tcp1, subunit 2 (beta), CCT4 - chaperonin containing tcp1, subunit 4 (delta), NOP58 - nop58 ribonucleoprotein, BICD1 - bicaudal d homolog 1 (drosophila)]
GO:1904872	regulation of telomerase RNA localization to Cajal body	7.33E-4	4.88E-2	2.80	7767	17	1631	10	[CCT6A - chaperonin containing tcp1, subunit 6a (zeta 1), DKC1 - dyskeratosis congenita 1, dyskerin, CCT7 - chaperonin containing tcp1, subunit 7 (eta), CCT3 - chaperonin containing tcp1, subunit 3 (gamma), EXOSC10 - exosome component 10, CCT8 - chaperonin containing tcp1, subunit 8 (theta), TCP1 - t-complex 1, CCT2 - chaperonin containing tcp1, subunit 2 (beta), CCT4 - chaperonin containing tcp1…
GO:0032984	macromolecular complex disassembly	8.06E-4	5.34E-2	1.54	7767	145	1631	47	[APEH - acylaminoacyl-peptide hydrolase, ERAL1 - era-like 12s mitochondrial rrna chaperone 1, MRPL13 - mitochondrial ribosomal protein l13, NSF - n-ethylmaleimide-sensitive factor, GRWD1 - glutamate-rich wd repeat containing 1, ABCE1 - atp-binding cassette, sub-family e (oabp), member 1, MRPL35 - mitochondrial ribosomal protein l35, MRPL19 - mitochondrial ribosomal protein l19, MRRF - mitochondri…
GO:1901570	fatty acid derivative biosynthetic process	8.97E-4	5.91E-2	2.18	7767	35	1631	16	[HSD17B8 - hydroxysteroid (17-beta) dehydrogenase 8, ACLY - atp citrate lyase, ELOVL1 - elovl fatty acid elongase 1, TECR - trans-2,3-enoyl-coa reductase, ACSL1 - acyl-coa synthetase long-chain family member 1, FADS1 - fatty acid desaturase 1, HSD17B12 - hydroxysteroid (17-beta) dehydrogenase 12, PTGES3 - prostaglandin e synthase 3 (cytosolic), ACSF3 - acyl-coa synthetase family member 3, ACACA -…
GO:0010803	regulation of tumor necrosis factor-mediated signaling pathway	9.31E-4	6.1E-2	2.48	7767	23	1631	12	[UBA52 - ubiquitin a-52 residue ribosomal protein fusion product 1, RNF31 - ring finger protein 31, TRAF1 - tnf receptor-associated factor 1, RPS27A - ribosomal protein s27a, GSTP1 - glutathione s-transferase pi 1, TAX1BP1 - tax1 (human t-cell leukemia virus type i) binding protein 1, BIRC3 - baculoviral iap repeat containing 3, BIRC2 - baculoviral iap repeat containing 2, HIST1H2BJ - histone clu…
GO:0009059	macromolecule biosynthetic process	9.32E-4	6.08E-2	1.15	7767	1450	1631	349	[CDKAL1 - cdk5 regulatory subunit associated protein 1-like 1, RFC4 - replication factor c (activator 1) 4, 37kda, SAP18 - sin3a-associated protein, 18kda, RFC3 - replication factor c (activator 1) 3, 38kda, MRPL35 - mitochondrial ribosomal protein l35, SKOR2 - ski family transcriptional corepressor 2, ELK1 - elk1, member of ets oncogene family, LIG4 - ligase iv, dna, atp-dependent, BRCA2 - breas…
GO:0070542	response to fatty acid	9.37E-4	6.08E-2	2.23	7767	32	1631	15	[PRKAA2 - protein kinase, amp-activated, alpha 2 catalytic subunit, FABP3 - fatty acid binding protein 3, muscle and heart (mammary-derived growth inhibitor), CAT - catalase, GNPAT - glyceronephosphate o-acyltransferase, APOB - apolipoprotein b, ACSL1 - acyl-coa synthetase long-chain family member 1, CCNB1 - cyclin b1, XRCC5 - x-ray repair complementing defective repair in chinese hamster cells 5…

## Sheet: 2M_26M_UP_FUNCTION
GO Term	Description	P-value	FDR q-value	Enrichment	N	B	n	b	Genes
GO:0003735	structural constituent of ribosome	1.11E-39	4.11E-36	3.57	7767	128	1631	96	[RPL26 - ribosomal protein l26, RPL23A - ribosomal protein l23a, RPL22 - ribosomal protein l22, RPL21 - ribosomal protein l21, MRPL35 - mitochondrial ribosomal protein l35, RPL19 - ribosomal protein l19, RPL18A - ribosomal protein l18a, RPL18 - ribosomal protein l18, RPL17 - ribosomal protein l17, RPL15 - ribosomal protein l15, RPL13 - ribosomal protein l13, RPL12 - ribosomal protein l12, RPL11 -…
GO:0003723	RNA binding	8.2E-37	1.52E-33	1.74	7767	1054	1631	386	[EXOSC9 - exosome component 9, EXOSC10 - exosome component 10, SF3A3 - splicing factor 3a, subunit 3, 60kda, DDX60 - dead (asp-glu-ala-asp) box polypeptide 60, FAM46A - family with sequence similarity 46, member a, AKAP1 - a kinase (prka) anchor protein 1, MKI67IP - mki67 (fha domain) interacting nucleolar phosphoprotein, GDI2 - gdp dissociation inhibitor 2, SEC61B - sec61 beta subunit, METTL14 -…
GO:0005198	structural molecule activity	4.08E-27	5.03E-24	2.24	7767	327	1631	154	[MRPL35 - mitochondrial ribosomal protein l35, TUBA3D - tubulin, alpha 3d, DUSP19 - dual specificity phosphatase 19, COPB2 - coatomer protein complex, subunit beta 2 (beta prime), MRPS21 - mitochondrial ribosomal protein s21, IMPG2 - interphotoreceptor matrix proteoglycan 2, AGRN - agrin, RPL35 - ribosomal protein l35, MRPL55 - mitochondrial ribosomal protein l55, TUBA3C - tubulin, alpha 3c, TUBB…
GO:0003676	nucleic acid binding	1.89E-15	1.75E-12	1.31	7767	1946	1631	534	[EXOSC9 - exosome component 9, EXOSC10 - exosome component 10, SF3A3 - splicing factor 3a, subunit 3, 60kda, LIG4 - ligase iv, dna, atp-dependent, DDX60 - dead (asp-glu-ala-asp) box polypeptide 60, MKI67IP - mki67 (fha domain) interacting nucleolar phosphoprotein, FAM46A - family with sequence similarity 46, member a, AKAP1 - a kinase (prka) anchor protein 1, GDI2 - gdp dissociation inhibitor 2, …
GO:0097159	organic cyclic compound binding	3.1E-14	2.29E-11	1.21	7767	3025	1631	768	[AGAP1 - arfgap with gtpase domain, ankyrin repeat and ph domain 1, EXOSC9 - exosome component 9, EXOSC10 - exosome component 10, SF3A3 - splicing factor 3a, subunit 3, 60kda, LIG4 - ligase iv, dna, atp-dependent, DDX60 - dead (asp-glu-ala-asp) box polypeptide 60, MKI67IP - mki67 (fha domain) interacting nucleolar phosphoprotein, AKAP1 - a kinase (prka) anchor protein 1, FAM46A - family with sequ…
r 1, RAD1 - rad1 homolog (s. pombe), PURA - purine-rich element binding protein a, TK2 - thymidine kinase 2, mitochondrial, PLK2 - polo-like kinase 2, EXOSC2 - exosome component 2, SIRT5 - sirtuin 5, PWP2 - pwp2 periodic tryptophan protein homolog (yeast), CNOT4 - ccr4-not transcription complex, subunit 4, ABCD4 - atp-binding cassette, sub-family d (ald), member 4, ABCD3 - atp-binding cassette, s…
GO:1901363	heterocyclic compound binding	3.31E-14	2.04E-11	1.21	7767	2998	1631	762	[AGAP1 - arfgap with gtpase domain, ankyrin repeat and ph domain 1, EXOSC9 - exosome component 9, EXOSC10 - exosome component 10, SF3A3 - splicing factor 3a, subunit 3, 60kda, LIG4 - ligase iv, dna, atp-dependent, DDX60 - dead (asp-glu-ala-asp) box polypeptide 60, MKI67IP - mki67 (fha domain) interacting nucleolar phosphoprotein, AKAP1 - a kinase (prka) anchor protein 1, FAM46A - family with sequ…
otein homolog (yeast), CNOT4 - ccr4-not transcription complex, subunit 4, ABCD4 - atp-binding cassette, sub-family d (ald), member 4, ABCD3 - atp-binding cassette, sub-family d (ald), member 3, TRIM71 - tripartite motif containing 71, e3 ubiquitin protein ligase, NOTCH1 - notch 1, RAB6A - rab6a, member ras oncogene family, PIP5K1A - phosphatidylinositol-4-phosphate 5-kinase, type i, alpha, CHEK1 …
GO:0019843	rRNA binding	1.32E-8	6.98E-6	2.86	7767	45	1631	27	[ERAL1 - era-like 12s mitochondrial rrna chaperone 1, RPL23A - ribosomal protein l23a, RPL19 - ribosomal protein l19, ERI1 - exoribonuclease 1, RPL12 - ribosomal protein l12, RPL11 - ribosomal protein l11, RPS18 - ribosomal protein s18, RPL9 - ribosomal protein l9, RPS11 - ribosomal protein s11, RPS9 - ribosomal protein s9, RPL8 - ribosomal protein l8, RPS14 - ribosomal protein s14, DDX21 - dead …
GO:0003729	mRNA binding	1.34E-7	6.22E-5	1.95	7767	132	1631	54	[RPL26 - ribosomal protein l26, SERBP1 - serpine1 mrna binding protein 1, TSN - translin, NCL - nucleolin, CSTF2 - cleavage stimulation factor, 3' pre-rna, subunit 2, 64kda, METTL14 - methyltransferase like 14, EIF3D - eukaryotic translation initiation factor 3, subunit d, PIWIL1 - piwi-like rna-mediated gene silencing 1, EIF3A - eukaryotic translation initiation factor 3, subunit a, RPL7 - ribos…
GO:0005488	binding	1.29E-6	5.31E-4	1.05	7767	6451	1631	1417	[AGAP1 - arfgap with gtpase domain, ankyrin repeat and ph domain 1, DNAJB14 - dnaj (hsp40) homolog, subfamily b, member 14, EXOSC9 - exosome component 9, EXOSC10 - exosome component 10, SKOR2 - ski family transcriptional corepressor 2, SF3A3 - splicing factor 3a, subunit 3, 60kda, PNLIP - pancreatic lipase, DDX60 - dead (asp-glu-ala-asp) box polypeptide 60, PNLIPRP1 - pancreatic lipase-related pr…
PLK2 - polo-like kinase 2, LYST - lysosomal trafficking regulator, NUP50 - nucleoporin 50kda, PWP2 - pwp2 periodic tryptophan protein homolog (yeast), ABCD4 - atp-binding cassette, sub-family d (ald), member 4, TRIM71 - tripartite motif containing 71, e3 ubiquitin protein ligase, ABCD3 - atp-binding cassette, sub-family d (ald), member 3, SCUBE3 - signal peptide, cub domain, egf-like 3, RAB6A - r…
pole bodies homolog 1 (s. cerevisiae), NOTCH1 - notch 1, NOTCH3 - notch 3, NOTCH2 - notch 2, TSPAN6 - tetraspanin 6, MLEC - malectin, THOC7 - tho complex 7 homolog (drosophila), HDAC4 - histone deacetylase 4, NFX1 - nuclear transcription factor, x-box binding 1, EDC3 - enhancer of mrna decapping 3, NFYC - nuclear transcription factor y, gamma, RAX - retina and anterior neural fold homeobox, TRAM1…
GO:0003743	translation initiation factor activity	1.17E-5	4.31E-3	2.38	7767	46	1631	23	[EIF4H - eukaryotic translation initiation factor 4h, EIF4A2 - eukaryotic translation initiation factor 4a2, EIF4B - eukaryotic translation initiation factor 4b, EIF4E2 - eukaryotic translation initiation factor 4e family member 2, EIF2S1 - eukaryotic translation initiation factor 2, subunit 1 alpha, 35kda, EIF2B1 - eukaryotic translation initiation factor 2b, subunit 1 alpha, 26kda, EIF1B - euka…
GO:0003674	molecular_function	1.59E-5	5.35E-3	1.02	7767	7315	1631	1570	[AGAP1 - arfgap with gtpase domain, ankyrin repeat and ph domain 1, EXOSC9 - exosome component 9, EXOSC10 - exosome component 10, PNLIP - pancreatic lipase, AADAC - arylacetamide deacetylase, SF3A3 - splicing factor 3a, subunit 3, 60kda, PNLIPRP1 - pancreatic lipase-related protein 1, DDX60 - dead (asp-glu-ala-asp) box polypeptide 60, FAM46A - family with sequence similarity 46, member a, SEC61B …
cell death 1, NGDN - neuroguidin, eif4e binding protein, C19orf52 - chromosome 19 open reading frame 52, CYP17A1 - cytochrome p450, family 17, subfamily a, polypeptide 1, NYNRIN - nyn domain and retroviral integrase containing, PARS2 - prolyl-trna synthetase 2, mitochondrial (putative), SERBP1 - serpine1 mrna binding protein 1, TRPC4AP - transient receptor potential cation channel, subfamily c, m…
glu-ala-asp) box helicase 21, OTOP3 - otopetrin 3, MEIS2 - meis homeobox 2, CPSF2 - cleavage and polyadenylation specific factor 2, 100kda, MAP3K4 - mitogen-activated protein kinase kinase kinase 4, MEN1 - multiple endocrine neoplasia i, FIBP - fibroblast growth factor (acidic) intracellular binding protein, MEP1B - meprin a, beta, PANK1 - pantothenate kinase 1, HGS - hepatocyte growth factor-reg…
GO:0050839	cell adhesion molecule binding	3.2E-5	9.88E-3	1.52	7767	248	1631	79	[SERBP1 - serpine1 mrna binding protein 1, DST - dystonin, PRDX6 - peroxiredoxin 6, DDX6 - dead (asp-glu-ala-asp) box helicase 6, ABI1 - abl-interactor 1, RPL23A - ribosomal protein l23a, PAICS - phosphoribosylaminoimidazole carboxylase, phosphoribosylaminoimidazole succinocarboxamide synthetase, FN1 - fibronectin 1, RPL15 - ribosomal protein l15, SDCBP - syndecan binding protein (syntenin), ATIC…
GO:0003697	single-stranded DNA binding	5.01E-5	1.43E-2	2.07	7767	62	1631	27	[PURA - purine-rich element binding protein a, MSH2 - muts homolog 2, colon cancer, nonpolyposis type 1 (e. coli), MCM7 - minichromosome maintenance complex component 7, TSN - translin, BRCA2 - breast cancer 2, early onset, RAD51C - rad51 paralog c, XPC - xeroderma pigmentosum, complementation group c, HMGB2 - high mobility group box 2, HMGB1 - high mobility group box 1, SETMAR - set domain and m…
GO:0016491	oxidoreductase activity	6.23E-5	1.65E-2	1.38	7767	404	1631	117	[APEX1 - apex nuclease (multifunctional dna repair enzyme) 1, PRDX6 - peroxiredoxin 6, GSTP1 - glutathione s-transferase pi 1, HSD17B4 - hydroxysteroid (17-beta) dehydrogenase 4, COX4I1 - cytochrome c oxidase subunit iv isoform 1, CYP2U1 - cytochrome p450, family 2, subfamily u, polypeptide 1, GDI2 - gdp dissociation inhibitor 2, FMO2 - flavin containing monooxygenase 2 (non-functional), FMO4 - f…
GO:0003684	damaged DNA binding	1.02E-4	2.51E-2	2.22	7767	45	1631	21	[RAD1 - rad1 homolog (s. pombe), APEX1 - apex nuclease (multifunctional dna repair enzyme) 1, POLK - polymerase (dna directed) kappa, MSH2 - muts homolog 2, colon cancer, nonpolyposis type 1 (e. coli), RPS3 - ribosomal protein s3, REV1 - rev1, polymerase (dna directed), XPA - xeroderma pigmentosum, complementation group a, XPC - xeroderma pigmentosum, complementation group c, HMGB2 - high mobilit…
GO:0016787	hydrolase activity	1.33E-4	3.08E-2	1.18	7767	1362	1631	337	[AGAP1 - arfgap with gtpase domain, ankyrin repeat and ph domain 1, RFC4 - replication factor c (activator 1) 4, 37kda, PRDX6 - peroxiredoxin 6, EXOSC9 - exosome component 9, TSN - translin, EXOSC10 - exosome component 10, SAP18 - sin3a-associated protein, 18kda, RFC3 - replication factor c (activator 1) 3, 38kda, PNLIP - pancreatic lipase, AADAC - arylacetamide deacetylase, PNLIPRP1 - pancreatic…
GO:0005525	GTP binding	2.14E-4	4.65E-2	1.50	7767	206	1631	65	[AGAP1 - arfgap with gtpase domain, ankyrin repeat and ph domain 1, GIMAP4 - gtpase, imap family member 4, TUBA3D - tubulin, alpha 3d, CDC42 - cell division cycle 42, SUCLG2 - succinate-coa ligase, gdp-forming, beta subunit, GFM2 - g elongation factor, mitochondrial 2, RAB6B - rab6b, member ras oncogene family, MTIF2 - mitochondrial translational initiation factor 2, RAB14 - rab14, member ras onc…
GO:0045296	cadherin binding	2.4E-4	4.93E-2	1.51	7767	199	1631	63	[SERBP1 - serpine1 mrna binding protein 1, PRDX6 - peroxiredoxin 6, DDX6 - dead (asp-glu-ala-asp) box helicase 6, RPL23A - ribosomal protein l23a, ABI1 - abl-interactor 1, PAICS - phosphoribosylaminoimidazole carboxylase, phosphoribosylaminoimidazole succinocarboxamide synthetase, RPL15 - ribosomal protein l15, SDCBP - syndecan binding protein (syntenin), ATIC - 5-aminoimidazole-4-carboxamide rib…
GO:0032550	purine ribonucleoside binding	2.9E-4	5.64E-2	1.49	7767	208	1631	65	[AGAP1 - arfgap with gtpase domain, ankyrin repeat and ph domain 1, GIMAP4 - gtpase, imap family member 4, TUBA3D - tubulin, alpha 3d, CDC42 - cell division cycle 42, SUCLG2 - succinate-coa ligase, gdp-forming, beta subunit, GFM2 - g elongation factor, mitochondrial 2, RAB6B - rab6b, member ras oncogene family, MTIF2 - mitochondrial translational initiation factor 2, RAB14 - rab14, member ras onc…
GO:0003824	catalytic activity	3.44E-4	6.37E-2	1.09	7767	3216	1631	736	[PRDX6 - peroxiredoxin 6, AGAP1 - arfgap with gtpase domain, ankyrin repeat and ph domain 1, EXOSC9 - exosome component 9, EXOSC10 - exosome component 10, PNLIP - pancreatic lipase, AADAC - arylacetamide deacetylase, DDX60 - dead (asp-glu-ala-asp) box polypeptide 60, PNLIPRP1 - pancreatic lipase-related protein 1, LIG4 - ligase iv, dna, atp-dependent, COX4I1 - cytochrome c oxidase subunit iv isof…
ily, PIP5K1A - phosphatidylinositol-4-phosphate 5-kinase, type i, alpha, CHEK1 - checkpoint kinase 1, HDAC4 - histone deacetylase 4, NFX1 - nuclear transcription factor, x-box binding 1, EDC3 - enhancer of mrna decapping 3, RAB2A - rab2a, member ras oncogene family, QDPR - quinoid dihydropteridine reductase, RAB1A - rab1a, member ras oncogene family, METTL2A - methyltransferase like 2a, PTGES2 - …
GO:0001882	nucleoside binding	3.44E-4	6.07E-2	1.47	7767	217	1631	67	[AGAP1 - arfgap with gtpase domain, ankyrin repeat and ph domain 1, GIMAP4 - gtpase, imap family member 4, TUBA3D - tubulin, alpha 3d, CDC42 - cell division cycle 42, SUCLG2 - succinate-coa ligase, gdp-forming, beta subunit, GFM2 - g elongation factor, mitochondrial 2, RAB6B - rab6b, member ras oncogene family, MTIF2 - mitochondrial translational initiation factor 2, RAB14 - rab14, member ras onc…
GO:0008135	translation factor activity, RNA binding	3.83E-4	6.44E-2	1.85	7767	72	1631	28	[EEF2K - eukaryotic elongation factor-2 kinase, EEF1G - eukaryotic translation elongation factor 1 gamma, EEF1A1 - eukaryotic translation elongation factor 1 alpha 1, EIF1B - eukaryotic translation initiation factor 1b, MCTS1 - malignant t cell amplified sequence 1, EIF3C - eukaryotic translation initiation factor 3, subunit c, MTIF2 - mitochondrial translational initiation factor 2, EIF3D - euka…
GO:0001883	purine nucleoside binding	3.89E-4	6.26E-2	1.47	7767	210	1631	65	[AGAP1 - arfgap with gtpase domain, ankyrin repeat and ph domain 1, GIMAP4 - gtpase, imap family member 4, TUBA3D - tubulin, alpha 3d, CDC42 - cell division cycle 42, SUCLG2 - succinate-coa ligase, gdp-forming, beta subunit, GFM2 - g elongation factor, mitochondrial 2, RAB6B - rab6b, member ras oncogene family, MTIF2 - mitochondrial translational initiation factor 2, RAB14 - rab14, member ras onc…
GO:0031996	thioesterase binding	4.28E-4	6.61E-2	3.70	7767	9	1631	7	[TRAF5 - tnf receptor-associated factor 5, ARF6 - adp-ribosylation factor 6, TRAF1 - tnf receptor-associated factor 1, TRAF3 - tnf receptor-associated factor 3, RAC1 - ras-related c3 botulinum toxin substrate 1 (rho family, small gtp binding protein rac1), CDC42 - cell division cycle 42, TRAF4 - tnf receptor-associated factor 4]
GO:0001530	lipopolysaccharide binding	4.89E-4	7.24E-2	4.08	7767	7	1631	6	[DROSHA - drosha, ribonuclease type iii, SCARB1 - scavenger receptor class b, member 1, HIST1H2BJ - histone cluster 1, h2bj, HSPD1 - heat shock 60kda protein 1 (chaperonin), HMGB1 - high mobility group box 1, PSMB4 - proteasome (prosome, macropain) subunit, beta type, 4]
GO:0032549	ribonucleoside binding	5.19E-4	7.38E-2	1.46	7767	212	1631	65	[AGAP1 - arfgap with gtpase domain, ankyrin repeat and ph domain 1, GIMAP4 - gtpase, imap family member 4, TUBA3D - tubulin, alpha 3d, CDC42 - cell division cycle 42, SUCLG2 - succinate-coa ligase, gdp-forming, beta subunit, GFM2 - g elongation factor, mitochondrial 2, RAB6B - rab6b, member ras oncogene family, MTIF2 - mitochondrial translational initiation factor 2, RAB14 - rab14, member ras onc…
GO:0019001	guanyl nucleotide binding	6.89E-4	9.45E-2	1.44	7767	218	1631	66	[AGAP1 - arfgap with gtpase domain, ankyrin repeat and ph domain 1, GIMAP4 - gtpase, imap family member 4, TUBA3D - tubulin, alpha 3d, CDC42 - cell division cycle 42, SUCLG2 - succinate-coa ligase, gdp-forming, beta subunit, GFM2 - g elongation factor, mitochondrial 2, SAMHD1 - sam domain and hd domain 1, RAB6B - rab6b, member ras oncogene family, MTIF2 - mitochondrial translational initiation fa…
GO:0000217	DNA secondary structure binding	8.14E-4	1.08E-1	3.17	7767	12	1631	8	[MEN1 - multiple endocrine neoplasia i, MSH2 - muts homolog 2, colon cancer, nonpolyposis type 1 (e. coli), RAD51C - rad51 paralog c, XPC - xeroderma pigmentosum, complementation group c, WRN - werner syndrome, recq helicase-like, HMGB2 - high mobility group box 2, HMGB1 - high mobility group box 1, MSH6 - muts homolog 6 (e. coli)]
GO:0016705	oxidoreductase activity, acting on paired donors, with incorporation or reduction of molecular oxygen	8.25E-4	1.05E-1	1.78	7767	75	1631	28	[CYP4V2 - cytochrome p450, family 4, subfamily v, polypeptide 2, CYP2U1 - cytochrome p450, family 2, subfamily u, polypeptide 1, FMO2 - flavin containing monooxygenase 2 (non-functional), FMO4 - flavin containing monooxygenase 4, CYP2J2 - cytochrome p450, family 2, subfamily j, polypeptide 2, CYP2C8 - cytochrome p450, family 2, subfamily c, polypeptide 8, CYP2C18 - cytochrome p450, family 2, subf…
GO:0008408	3'-5' exonuclease activity	8.46E-4	1.04E-1	2.13	7767	38	1631	17	[RAD1 - rad1 homolog (s. pombe), APEX1 - apex nuclease (multifunctional dna repair enzyme) 1, EXOSC9 - exosome component 9, EXOSC10 - exosome component 10, EXD3 - exonuclease 3'-5' domain containing 3, ERI1 - exoribonuclease 1, REXO2 - rna exonuclease 2, DIS3L - dis3 mitotic control homolog (s. cerevisiae)-like, POLG - polymerase (dna directed), gamma, XRN2 - 5'-3' exoribonuclease 2, POLA1 - poly…

## Sheet: 2M_26M_UP_COMPONENT
GO Term	Description	P-value	FDR q-value	Enrichment	N	B	n	b	Genes
GO:0044391	ribosomal subunit	1.75E-39	2.79E-36	3.39	7767	146	1631	104	[MRPL35 - mitochondrial ribosomal protein l35, MRPS21 - mitochondrial ribosomal protein s21, RPL35 - ribosomal protein l35, MRPL55 - mitochondrial ribosomal protein l55, MRPL39 - mitochondrial ribosomal protein l39, RPL36 - ribosomal protein l36, MRPL3 - mitochondrial ribosomal protein l3, MRPL19 - mitochondrial ribosomal protein l19, ZNF622 - zinc finger protein 622, MRPS31 - mitochondrial ribos…
GO:0030529	intracellular ribonucleoprotein complex	1.13E-31	9.03E-29	2.00	7767	560	1631	235	[NCL - nucleolin, SF3A3 - splicing factor 3a, subunit 3, 60kda, MRPL35 - mitochondrial ribosomal protein l35, SF3A1 - splicing factor 3a, subunit 1, 120kda, ZFP36L1 - zfp36 ring finger protein-like 1, EBNA1BP2 - ebna1 binding protein 2, NSUN2 - nop2/sun rna methyltransferase family, member 2, MRPL55 - mitochondrial ribosomal protein l55, EIF4B - eukaryotic translation initiation factor 4b, ALYREF…
GO:1990904	ribonucleoprotein complex	1.57E-31	8.36E-29	1.99	7767	561	1631	235	[NCL - nucleolin, MRPL35 - mitochondrial ribosomal protein l35, SF3A3 - splicing factor 3a, subunit 3, 60kda, SF3A1 - splicing factor 3a, subunit 1, 120kda, ZFP36L1 - zfp36 ring finger protein-like 1, EBNA1BP2 - ebna1 binding protein 2, NSUN2 - nop2/sun rna methyltransferase family, member 2, MRPL55 - mitochondrial ribosomal protein l55, EIF4B - eukaryotic translation initiation factor 4b, ALYREF…
GO:0022625	cytosolic large ribosomal subunit	8.19E-29	3.27E-26	4.48	7767	50	1631	47	[RPL26 - ribosomal protein l26, UBA52 - ubiquitin a-52 residue ribosomal protein fusion product 1, RPL23A - ribosomal protein l23a, RPL22 - ribosomal protein l22, RPL21 - ribosomal protein l21, RPL19 - ribosomal protein l19, RPL18A - ribosomal protein l18a, RPL14 - ribosomal protein l14, ZNF622 - zinc finger protein 622, RPL18 - ribosomal protein l18, RPL13A - ribosomal protein l13a, RPL17 - ribo…
GO:0044445	cytosolic part	3.07E-27	9.8E-25	2.83	7767	163	1631	97	[TCP1 - t-complex 1, RPL35 - ribosomal protein l35, RPL36 - ribosomal protein l36, NUFIP1 - nuclear fragile x mental retardation protein interacting protein 1, ZNF622 - zinc finger protein 622, ADCY1 - adenylate cyclase 1 (brain), MAP3K7 - mitogen-activated protein kinase kinase kinase 7, RPSA - ribosomal protein sa, CCT3 - chaperonin containing tcp1, subunit 3 (gamma), CCT7 - chaperonin containi…
GO:0070062	extracellular exosome	3.3E-26	8.8E-24	1.52	7767	1366	1631	437	[PRDX6 - peroxiredoxin 6, EXOSC9 - exosome component 9, COX4I1 - cytochrome c oxidase subunit iv isoform 1, GDI2 - gdp dissociation inhibitor 2, PMM2 - phosphomannomutase 2, ACACA - acetyl-coa carboxylase alpha, PMP2 - peripheral myelin protein 2, ACADM - acyl-coa dehydrogenase, c-4 to c-12 straight chain, MIOX - myo-inositol oxygenase, TMED10 - transmembrane emp24-like trafficking protein 10 (ye…
GO:0043230	extracellular organelle	4.72E-26	1.08E-23	1.52	7767	1372	1631	438	[PRDX6 - peroxiredoxin 6, EXOSC9 - exosome component 9, COX4I1 - cytochrome c oxidase subunit iv isoform 1, GDI2 - gdp dissociation inhibitor 2, ACACA - acetyl-coa carboxylase alpha, PMM2 - phosphomannomutase 2, PMP2 - peripheral myelin protein 2, ACADM - acyl-coa dehydrogenase, c-4 to c-12 straight chain, MIOX - myo-inositol oxygenase, TMED10 - transmembrane emp24-like trafficking protein 10 (ye…
GO:1903561	extracellular vesicle	4.72E-26	9.43E-24	1.52	7767	1372	1631	438	[PRDX6 - peroxiredoxin 6, EXOSC9 - exosome component 9, COX4I1 - cytochrome c oxidase subunit iv isoform 1, GDI2 - gdp dissociation inhibitor 2, PMM2 - phosphomannomutase 2, ACACA - acetyl-coa carboxylase alpha, PMP2 - peripheral myelin protein 2, ACADM - acyl-coa dehydrogenase, c-4 to c-12 straight chain, MIOX - myo-inositol oxygenase, TMED10 - transmembrane emp24-like trafficking protein 10 (ye…
GO:0044421	extracellular region part	2.47E-25	4.39E-23	1.46	7767	1614	1631	495	[PRDX6 - peroxiredoxin 6, EXOSC9 - exosome component 9, PNLIP - pancreatic lipase, COX4I1 - cytochrome c oxidase subunit iv isoform 1, GDI2 - gdp dissociation inhibitor 2, CPA2 - carboxypeptidase a2 (pancreatic), ACACA - acetyl-coa carboxylase alpha, PMM2 - phosphomannomutase 2, PMP2 - peripheral myelin protein 2, ACADM - acyl-coa dehydrogenase, c-4 to c-12 straight chain, MIOX - myo-inositol oxy…
GO:0015934	large ribosomal subunit	6.07E-25	9.69E-23	3.45	7767	87	1631	63	[RPL26 - ribosomal protein l26, RPL23A - ribosomal protein l23a, RPL22 - ribosomal protein l22, MRPL35 - mitochondrial ribosomal protein l35, RPL21 - ribosomal protein l21, RPL19 - ribosomal protein l19, RPL18A - ribosomal protein l18a, RPL18 - ribosomal protein l18, RPL17 - ribosomal protein l17, RPL15 - ribosomal protein l15, RPL13 - ribosomal protein l13, RPL12 - ribosomal protein l12, RPL11 -…
GO:0031982	vesicle	1.86E-17	2.7E-15	1.35	7767	1782	1631	505	[PRDX6 - peroxiredoxin 6, EXOSC9 - exosome component 9, COX4I1 - cytochrome c oxidase subunit iv isoform 1, GDI2 - gdp dissociation inhibitor 2, TMED2 - transmembrane emp24 domain trafficking protein 2, ACACA - acetyl-coa carboxylase alpha, PMM2 - phosphomannomutase 2, DENND1A - denn/madd domain containing 1a, PMP2 - peripheral myelin protein 2, ACADM - acyl-coa dehydrogenase, c-4 to c-12 straigh…
GO:0044444	cytoplasmic part	5.01E-17	6.68E-15	1.14	7767	4773	1631	1146	[DNAJB14 - dnaj (hsp40) homolog, subfamily b, member 14, EXOSC9 - exosome component 9, EXOSC10 - exosome component 10, AADAC - arylacetamide deacetylase, DDX60 - dead (asp-glu-ala-asp) box polypeptide 60, AKAP1 - a kinase (prka) anchor protein 1, GDI2 - gdp dissociation inhibitor 2, SEC61B - sec61 beta subunit, TMED2 - transmembrane emp24 domain trafficking protein 2, C21orf33 - chromosome 21 ope…
on particle receptor, b subunit, POLR1C - polymerase (rna) i polypeptide c, 30kda, CNN2 - calponin 2, SMPD1 - sphingomyelin phosphodiesterase 1, acid lysosomal, SMS - spermine synthase, RPSA - ribosomal protein sa, COL6A3 - collagen, type vi, alpha 3, ZMYND10 - zinc finger, mynd-type containing 10, LSM5 - lsm5 homolog, u6 small nuclear rna associated (s. cerevisiae), PLA2G15 - phospholipase a2, g…
GO:0022627	cytosolic small ribosomal subunit	1.16E-16	1.42E-14	4.01	7767	38	1631	32	[RPS24 - ribosomal protein s24, RPS23 - ribosomal protein s23, RPS21 - ribosomal protein s21, RPS27A - ribosomal protein s27a, RPS26 - ribosomal protein s26, RPS25 - ribosomal protein s25, RPS17 - ribosomal protein s17, RPS16 - ribosomal protein s16, RPS15A - ribosomal protein s15a, RPS20 - ribosomal protein s20, RPS19 - ribosomal protein s19, RPS18 - ribosomal protein s18, MCTS1 - malignant t ce…
GO:0015935	small ribosomal subunit	1.24E-15	1.42E-13	3.31	7767	59	1631	41	[RPS24 - ribosomal protein s24, RPS23 - ribosomal protein s23, RPS21 - ribosomal protein s21, RPS27A - ribosomal protein s27a, RPS26 - ribosomal protein s26, RPS25 - ribosomal protein s25, RPS17 - ribosomal protein s17, RPS16 - ribosomal protein s16, RPS15A - ribosomal protein s15a, RPS20 - ribosomal protein s20, RPS19 - ribosomal protein s19, RPS18 - ribosomal protein s18, MCTS1 - malignant t ce…
GO:0005924	cell-substrate adherens junction	2.01E-13	2.14E-11	1.98	7767	241	1631	100	[DST - dystonin, LIG4 - ligase iv, dna, atp-dependent, CDC42 - cell division cycle 42, GDI2 - gdp dissociation inhibitor 2, SDCBP - syndecan binding protein (syntenin), DROSHA - drosha, ribonuclease type iii, RDX - radixin, FLOT2 - flotillin 2, CD151 - cd151 molecule (raph blood group), CD81 - cd81 molecule, MRC2 - mannose receptor, c type 2, P4HB - prolyl 4-hydroxylase, beta polypeptide, ARF1 - …
GO:0005925	focal adhesion	2.01E-13	2.01E-11	1.98	7767	241	1631	100	[DST - dystonin, LIG4 - ligase iv, dna, atp-dependent, CDC42 - cell division cycle 42, GDI2 - gdp dissociation inhibitor 2, SDCBP - syndecan binding protein (syntenin), DROSHA - drosha, ribonuclease type iii, RDX - radixin, FLOT2 - flotillin 2, CD151 - cd151 molecule (raph blood group), CD81 - cd81 molecule, MRC2 - mannose receptor, c type 2, P4HB - prolyl 4-hydroxylase, beta polypeptide, ARF1 - …
GO:0030055	cell-substrate junction	2.74E-13	2.57E-11	1.97	7767	242	1631	100	[DST - dystonin, LIG4 - ligase iv, dna, atp-dependent, CDC42 - cell division cycle 42, GDI2 - gdp dissociation inhibitor 2, SDCBP - syndecan binding protein (syntenin), DROSHA - drosha, ribonuclease type iii, RDX - radixin, FLOT2 - flotillin 2, CD151 - cd151 molecule (raph blood group), CD81 - cd81 molecule, MRC2 - mannose receptor, c type 2, P4HB - prolyl 4-hydroxylase, beta polypeptide, ARF1 - …
GO:0005912	adherens junction	1.32E-12	1.17E-10	1.88	7767	271	1631	107	[DST - dystonin, LIG4 - ligase iv, dna, atp-dependent, CDC42 - cell division cycle 42, GDI2 - gdp dissociation inhibitor 2, SDCBP - syndecan binding protein (syntenin), DROSHA - drosha, ribonuclease type iii, RDX - radixin, FLOT2 - flotillin 2, CD151 - cd151 molecule (raph blood group), CD81 - cd81 molecule, MRC2 - mannose receptor, c type 2, P4HB - prolyl 4-hydroxylase, beta polypeptide, TNK2 - …
GO:0070161	anchoring junction	2.03E-12	1.7E-10	1.86	7767	276	1631	108	[DST - dystonin, LIG4 - ligase iv, dna, atp-dependent, CDC42 - cell division cycle 42, GDI2 - gdp dissociation inhibitor 2, SDCBP - syndecan binding protein (syntenin), DROSHA - drosha, ribonuclease type iii, RDX - radixin, FLOT2 - flotillin 2, CD151 - cd151 molecule (raph blood group), CD81 - cd81 molecule, MRC2 - mannose receptor, c type 2, P4HB - prolyl 4-hydroxylase, beta polypeptide, TNK2 - …
GO:0043227	membrane-bounded organelle	7.25E-12	5.79E-10	1.12	7767	4602	1631	1085	[DNAJB14 - dnaj (hsp40) homolog, subfamily b, member 14, EXOSC9 - exosome component 9, EXOSC10 - exosome component 10, SKOR2 - ski family transcriptional corepressor 2, AKAP1 - a kinase (prka) anchor protein 1, GDI2 - gdp dissociation inhibitor 2, SEC61B - sec61 beta subunit, TMED2 - transmembrane emp24 domain trafficking protein 2, C21orf33 - chromosome 21 open reading frame 33, GCSH - glycine c…
(organic anion/urate transporter), member 13, SULT1C2 - sulfotransferase family, cytosolic, 1c, member 2, PISD - phosphatidylserine decarboxylase, ELOVL4 - elovl fatty acid elongase 4, SUV420H1 - suppressor of variegation 4-20 homolog 1 (drosophila), STIM1 - stromal interaction molecule 1, FKBP8 - fk506 binding protein 8, 38kda, APH1A - aph1a gamma secretase subunit, TUBA1C - tubulin, alpha 1c, M…
GO:0005730	nucleolus	9.75E-11	7.42E-9	1.58	7767	483	1631	160	[APEX1 - apex nuclease (multifunctional dna repair enzyme) 1, IKBKAP - inhibitor of kappa light polypeptide gene enhancer in b-cells, kinase complex-associated protein, DDX6 - dead (asp-glu-ala-asp) box helicase 6, EXOSC9 - exosome component 9, EXOSC10 - exosome component 10, TBL3 - transducin (beta)-like 3, NCL - nucleolin, MKI67IP - mki67 (fha domain) interacting nucleolar phosphoprotein, URB1 …
GO:0031012	extracellular matrix	1.29E-10	9.39E-9	2.00	7767	179	1631	75	[FN1 - fibronectin 1, RPL22 - ribosomal protein l22, RPL12 - ribosomal protein l12, RPL11 - ribosomal protein l11, RPL9 - ribosomal protein l9, HSD17B12 - hydroxysteroid (17-beta) dehydrogenase 12, IMPG2 - interphotoreceptor matrix proteoglycan 2, AGRN - agrin, RPS4X - ribosomal protein s4, x-linked, RPS3A - ribosomal protein s3a, RPS5 - ribosomal protein s5, LAMA1 - laminin, alpha 1, RPN1 - ribo…
GO:0043233	organelle lumen	5.04E-10	3.5E-8	1.48	7767	629	1631	195	[PRDX6 - peroxiredoxin 6, PLAC8 - placenta-specific 8, MCCC1 - methylcrotonoyl-coa carboxylase 1 (alpha), HSD17B4 - hydroxysteroid (17-beta) dehydrogenase 4, SUCLG2 - succinate-coa ligase, gdp-forming, beta subunit, SUCLG1 - succinate-coa ligase, alpha subunit, BCKDK - branched chain ketoacid dehydrogenase kinase, GDI2 - gdp dissociation inhibitor 2, MRRF - mitochondrial ribosome recycling factor…
GO:0070013	intracellular organelle lumen	5.04E-10	3.35E-8	1.48	7767	629	1631	195	[PRDX6 - peroxiredoxin 6, PLAC8 - placenta-specific 8, MCCC1 - methylcrotonoyl-coa carboxylase 1 (alpha), HSD17B4 - hydroxysteroid (17-beta) dehydrogenase 4, SUCLG2 - succinate-coa ligase, gdp-forming, beta subunit, SUCLG1 - succinate-coa ligase, alpha subunit, BCKDK - branched chain ketoacid dehydrogenase kinase, GDI2 - gdp dissociation inhibitor 2, MRRF - mitochondrial ribosome recycling factor…
GO:0031974	membrane-enclosed lumen	5.04E-10	3.22E-8	1.48	7767	629	1631	195	[PRDX6 - peroxiredoxin 6, PLAC8 - placenta-specific 8, MCCC1 - methylcrotonoyl-coa carboxylase 1 (alpha), HSD17B4 - hydroxysteroid (17-beta) dehydrogenase 4, SUCLG2 - succinate-coa ligase, gdp-forming, beta subunit, SUCLG1 - succinate-coa ligase, alpha subunit, BCKDK - branched chain ketoacid dehydrogenase kinase, GDI2 - gdp dissociation inhibitor 2, MRRF - mitochondrial ribosome recycling factor…
GO:0043226	organelle	2.87E-9	1.76E-7	1.09	7767	5122	1631	1174	[DNAJB14 - dnaj (hsp40) homolog, subfamily b, member 14, EXOSC9 - exosome component 9, EXOSC10 - exosome component 10, SKOR2 - ski family transcriptional corepressor 2, DDX60 - dead (asp-glu-ala-asp) box polypeptide 60, AKAP1 - a kinase (prka) anchor protein 1, GDI2 - gdp dissociation inhibitor 2, SEC61B - sec61 beta subunit, TMED2 - transmembrane emp24 domain trafficking protein 2, C21orf33 - ch…
(rna) i polypeptide c, 30kda, CNN2 - calponin 2, SMPD1 - sphingomyelin phosphodiesterase 1, acid lysosomal, SUMO3 - small ubiquitin-like modifier 3, SMS - spermine synthase, RPSA - ribosomal protein sa, COL6A3 - collagen, type vi, alpha 3, LSM5 - lsm5 homolog, u6 small nuclear rna associated (s. cerevisiae), PLA2G15 - phospholipase a2, group xv, LASP1 - lim and sh3 protein 1, LCK - lymphocyte-spe…
GO:0032991	macromolecular complex	3.95E-9	2.34E-7	1.17	7767	2760	1631	680	[EXOSC9 - exosome component 9, EXOSC10 - exosome component 10, MRPL35 - mitochondrial ribosomal protein l35, SF3A3 - splicing factor 3a, subunit 3, 60kda, LIG4 - ligase iv, dna, atp-dependent, COX4I1 - cytochrome c oxidase subunit iv isoform 1, SEC61B - sec61 beta subunit, METTL14 - methyltransferase like 14, GTF2H2D - general transcription factor iih, polypeptide 2d, GCSH - glycine cleavage syst…
g protein 5, XIRP2 - xin actin-binding repeat containing 2, SND1 - staphylococcal nuclease and tudor domain containing 1, RBBP4 - retinoblastoma binding protein 4, NUP35 - nucleoporin 35kda, RPL10A - ribosomal protein l10a, PARD3 - par-3 partitioning defective 3 homolog (c. elegans), DDX4 - dead (asp-glu-ala-asp) box polypeptide 4, DRG1 - developmentally regulated gtp binding protein 1, PTGES3 - …
GO:0005829	cytosol	2.55E-8	1.45E-6	1.17	7767	2726	1631	667	[PRDX6 - peroxiredoxin 6, EXOSC9 - exosome component 9, EXOSC10 - exosome component 10, ZFYVE28 - zinc finger, fyve domain containing 28, LIG4 - ligase iv, dna, atp-dependent, DDX60 - dead (asp-glu-ala-asp) box polypeptide 60, AKAP1 - a kinase (prka) anchor protein 1, GDI2 - gdp dissociation inhibitor 2, SEC61B - sec61 beta subunit, STIP1 - stress-induced-phosphoprotein 1, ACACA - acetyl-coa carb…
GO:0044446	intracellular organelle part	2.73E-8	1.5E-6	1.10	7767	4660	1631	1074	[DNAJB14 - dnaj (hsp40) homolog, subfamily b, member 14, EXOSC9 - exosome component 9, EXOSC10 - exosome component 10, SF3A3 - splicing factor 3a, subunit 3, 60kda, AADAC - arylacetamide deacetylase, AKAP1 - a kinase (prka) anchor protein 1, GDI2 - gdp dissociation inhibitor 2, SEC61B - sec61 beta subunit, TMED2 - transmembrane emp24 domain trafficking protein 2, GALNT10 - udp-n-acetyl-alpha-d-ga…
n d proto-oncogene, STAT5A - signal transducer and activator of transcription 5a, PPIG - peptidylprolyl isomerase g (cyclophilin g), SSR2 - signal sequence receptor, beta (translocon-associated protein beta), DYNLL2 - dynein, light chain, lc8-type 2, SSR3 - signal sequence receptor, gamma (translocon-associated protein gamma), MACROD2 - macro domain containing 2, SSR4 - signal sequence receptor, …
GO:0044422	organelle part	6.19E-8	3.3E-6	1.09	7767	4751	1631	1090	[DNAJB14 - dnaj (hsp40) homolog, subfamily b, member 14, EXOSC9 - exosome component 9, EXOSC10 - exosome component 10, SF3A3 - splicing factor 3a, subunit 3, 60kda, AADAC - arylacetamide deacetylase, AKAP1 - a kinase (prka) anchor protein 1, GDI2 - gdp dissociation inhibitor 2, SEC61B - sec61 beta subunit, TMED2 - transmembrane emp24 domain trafficking protein 2, GALNT10 - udp-n-acetyl-alpha-d-ga…
elongase 4, SUV420H1 - suppressor of variegation 4-20 homolog 1 (drosophila), STIM1 - stromal interaction molecule 1, FADS2 - fatty acid desaturase 2, FKBP8 - fk506 binding protein 8, 38kda, APH1A - aph1a gamma secretase subunit, TUBA1C - tubulin, alpha 1c, MTCH2 - mitochondrial carrier 2, ZCCHC9 - zinc finger, cchc domain containing 9, SH3GLB1 - sh3-domain grb2-like endophilin b1, COQ5 - coenzym…
GO:0005840	ribosome	1.45E-7	7.5E-6	2.42	7767	63	1631	32	[APEX1 - apex nuclease (multifunctional dna repair enzyme) 1, RPL26 - ribosomal protein l26, RPS23 - ribosomal protein s23, NUFIP1 - nuclear fragile x mental retardation protein interacting protein 1, MRPL13 - mitochondrial ribosomal protein l13, MRPL35 - mitochondrial ribosomal protein l35, RPS25 - ribosomal protein s25, RPS17 - ribosomal protein s17, RPL15 - ribosomal protein l15, RPL13 - ribos…
GO:0030684	preribosome	2.24E-7	1.12E-5	2.42	7767	61	1631	31	[BMS1 - bms1 ribosome biogenesis factor, KRR1 - krr1, small subunit (ssu) processome component, homolog (yeast), WDR12 - wd repeat domain 12, TBL3 - transducin (beta)-like 3, ZNF622 - zinc finger protein 622, NOB1 - nin1/rpn12 binding protein 1 homolog (s. cerevisiae), WDR74 - wd repeat domain 74, WDR3 - wd repeat domain 3, PES1 - pescadillo ribosomal biogenesis factor 1, PWP2 - pwp2 periodic try…
GO:0043228	non-membrane-bounded organelle	4.03E-7	1.95E-5	1.25	7767	1287	1631	338	[DST - dystonin, EXOSC9 - exosome component 9, EXOSC10 - exosome component 10, NCL - nucleolin, MRPL35 - mitochondrial ribosomal protein l35, DDX60 - dead (asp-glu-ala-asp) box polypeptide 60, LIG4 - ligase iv, dna, atp-dependent, MKI67IP - mki67 (fha domain) interacting nucleolar phosphoprotein, TRAIP - traf interacting protein, RACGAP1 - rac gtpase activating protein 1, DROSHA - drosha, ribonuc…
GO:0043232	intracellular non-membrane-bounded organelle	4.03E-7	1.89E-5	1.25	7767	1287	1631	338	[DST - dystonin, EXOSC9 - exosome component 9, EXOSC10 - exosome component 10, NCL - nucleolin, MRPL35 - mitochondrial ribosomal protein l35, DDX60 - dead (asp-glu-ala-asp) box polypeptide 60, LIG4 - ligase iv, dna, atp-dependent, MKI67IP - mki67 (fha domain) interacting nucleolar phosphoprotein, TRAIP - traf interacting protein, RACGAP1 - rac gtpase activating protein 1, DROSHA - drosha, ribonuc…
GO:0044432	endoplasmic reticulum part	8.76E-7	4.00E-05	1.37	7767	629	1631	181	[CDKAL1 - cdk5 regulatory subunit associated protein 1-like 1, DST - dystonin, SEL1L - sel-1 suppressor of lin-12-like (c. elegans), DNAJB14 - dnaj (hsp40) homolog, subfamily b, member 14, CDK1 - cyclin-dependent kinase 1, FN1 - fibronectin 1, AADAC - arylacetamide deacetylase, DDOST - dolichyl-diphosphooligosaccharide--protein glycosyltransferase subunit (non-catalytic), CDC42 - cell division cy…
GO:0005783	endoplasmic reticulum	2.23E-6	9.88E-5	1.42	7767	474	1631	141	[APEX1 - apex nuclease (multifunctional dna repair enzyme) 1, SEL1L - sel-1 suppressor of lin-12-like (c. elegans), CDKAL1 - cdk5 regulatory subunit associated protein 1-like 1, DNAJB14 - dnaj (hsp40) homolog, subfamily b, member 14, DDOST - dolichyl-diphosphooligosaccharide--protein glycosyltransferase subunit (non-catalytic), PLEKHF2 - pleckstrin homology domain containing, family f (with fyve …
GO:0044428	nuclear part	1.26E-5	5.46E-4	1.14	7767	2382	1631	571	[EXOSC9 - exosome component 9, DNAJB14 - dnaj (hsp40) homolog, subfamily b, member 14, EXOSC10 - exosome component 10, SF3A3 - splicing factor 3a, subunit 3, 60kda, LIG4 - ligase iv, dna, atp-dependent, MKI67IP - mki67 (fha domain) interacting nucleolar phosphoprotein, METTL14 - methyltransferase like 14, GTF2H2D - general transcription factor iih, polypeptide 2d, ACACA - acetyl-coa carboxylase a…
GO:0005615	extracellular space	1.9E-5	8.00E-04	1.48	7767	299	1631	93	[PRDX6 - peroxiredoxin 6, GSTP1 - glutathione s-transferase pi 1, CST3 - cystatin c, FN1 - fibronectin 1, PNLIP - pancreatic lipase, FABP3 - fatty acid binding protein 3, muscle and heart (mammary-derived growth inhibitor), PTPRR - protein tyrosine phosphatase, receptor type, r, HMGB2 - high mobility group box 2, HMGB1 - high mobility group box 1, FUCA2 - fucosidase, alpha-l- 2, plasma, SDCBP - s…
GO:0016460	myosin II complex	2.83E-5	1.16E-3	3.90	7767	11	1631	9	[MYH4 - myosin, heavy chain 4, skeletal muscle, MYH2 - myosin, heavy chain 2, skeletal muscle, adult, MYL12B - myosin, light chain 12b, regulatory, MYL6B - myosin, light chain 6b, alkali, smooth muscle and non-muscle, MYL9 - myosin, light chain 9, regulatory, MYH10 - myosin, heavy chain 10, non-muscle, TTN - titin, MYH6 - myosin, heavy chain 6, cardiac muscle, alpha, MYH7 - myosin, heavy chain 7,…
GO:0005789	endoplasmic reticulum membrane	2.83E-5	1.13E-3	1.36	7767	483	1631	138	[SEL1L - sel-1 suppressor of lin-12-like (c. elegans), DST - dystonin, CDKAL1 - cdk5 regulatory subunit associated protein 1-like 1, DNAJB14 - dnaj (hsp40) homolog, subfamily b, member 14, CDK1 - cyclin-dependent kinase 1, AADAC - arylacetamide deacetylase, DDOST - dolichyl-diphosphooligosaccharide--protein glycosyltransferase subunit (non-catalytic), CDC42 - cell division cycle 42, CYP2U1 - cyto…
GO:0005775	vacuolar lumen	2.97E-5	1.16E-3	1.96	7767	80	1631	33	[PRDX6 - peroxiredoxin 6, PLAC8 - placenta-specific 8, CTSA - cathepsin a, CTSF - cathepsin f, CCT8 - chaperonin containing tcp1, subunit 8 (theta), TUBB - tubulin, beta class i, GDI2 - gdp dissociation inhibitor 2, FUCA2 - fucosidase, alpha-l- 2, plasma, IFI30 - interferon, gamma-inducible protein 30, APOB - apolipoprotein b, SDCBP - syndecan binding protein (syntenin), AGRN - agrin, CYB5R3 - cy…
GO:0044424	intracellular part	3.25E-5	1.24E-3	1.04	7767	6644	1631	1445	[AGAP1 - arfgap with gtpase domain, ankyrin repeat and ph domain 1, DNAJB14 - dnaj (hsp40) homolog, subfamily b, member 14, EXOSC9 - exosome component 9, EXOSC10 - exosome component 10, SKOR2 - ski family transcriptional corepressor 2, SF3A3 - splicing factor 3a, subunit 3, 60kda, AADAC - arylacetamide deacetylase, DDX60 - dead (asp-glu-ala-asp) box polypeptide 60, AKAP1 - a kinase (prka) anchor …
ethyladenosine transferase 1 homolog (s. cerevisiae), KY - kyphoscoliosis peptidase, H1FOO - h1 histone family, member o, oocyte-specific, PTPRC - protein tyrosine phosphatase, receptor type, c, ARFGEF1 - adp-ribosylation factor guanine nucleotide-exchange factor 1 (brefeldin a-inhibited), NXN - nucleoredoxin, RAD1 - rad1 homolog (s. pombe), PURA - purine-rich element binding protein a, CACYBP - …
a box binding protein (tbp)-associated factor, 18kda, MAP3K7 - mitogen-activated protein kinase kinase kinase 7, RNF144A - ring finger protein 144a, NPL - n-acetylneuraminate pyruvate lyase (dihydrodipicolinate synthase), MRPL2 - mitochondrial ribosomal protein l2, NMD3 - nmd3 ribosome export adaptor, SSUH2 - ssu-2 homolog (c. elegans), RPS27L - ribosomal protein s27-like, NPC1 - niemann-pick dis…
GO:0005576	extracellular region	3.79E-5	1.41E-3	1.39	7767	412	1631	120	[APEH - acylaminoacyl-peptide hydrolase, PRDX6 - peroxiredoxin 6, GSTP1 - glutathione s-transferase pi 1, PLAC8 - placenta-specific 8, PLA2R1 - phospholipase a2 receptor 1, 180kda, FN1 - fibronectin 1, PNLIP - pancreatic lipase, PNLIPRP1 - pancreatic lipase-related protein 1, GDI2 - gdp dissociation inhibitor 2, APOB - apolipoprotein b, SDCBP - syndecan binding protein (syntenin), PRSS8 - proteas…
GO:0005739	mitochondrion	6.47E-5	2.35E-3	1.26	7767	769	1631	204	[MCCC1 - methylcrotonoyl-coa carboxylase 1 (alpha), HSD17B4 - hydroxysteroid (17-beta) dehydrogenase 4, ELK1 - elk1, member of ets oncogene family, COX4I1 - cytochrome c oxidase subunit iv isoform 1, SUCLG2 - succinate-coa ligase, gdp-forming, beta subunit, AKAP1 - a kinase (prka) anchor protein 1, TRAK1 - trafficking protein, kinesin binding 1, SUCLG1 - succinate-coa ligase, alpha subunit, BCKDK…
GO:0044449	contractile fiber part	6.67E-5	2.37E-3	1.84	7767	93	1631	36	[DST - dystonin, MYH4 - myosin, heavy chain 4, skeletal muscle, NEBL - nebulette, MYH2 - myosin, heavy chain 2, skeletal muscle, adult, CAPN3 - calpain 3, (p94), MYL12B - myosin, light chain 12b, regulatory, TPM1 - tropomyosin 1 (alpha), MYL6B - myosin, light chain 6b, alkali, smooth muscle and non-muscle, GLRX3 - glutaredoxin 3, SLC8A1 - solute carrier family 8 (sodium/calcium exchanger), member…
GO:0036464	cytoplasmic ribonucleoprotein granule	7.58E-5	2.63E-3	1.76	7767	111	1631	41	[RBPMS - rna binding protein with multiple splicing, DDX6 - dead (asp-glu-ala-asp) box helicase 6, TDRKH - tudor and kh domain containing, TUBB - tubulin, beta class i, NCL - nucleolin, CDC42 - cell division cycle 42, PABPC1 - poly(a) binding protein, cytoplasmic 1, YTHDF2 - yth domain family, member 2, SQSTM1 - sequestosome 1, HNRNPU - heterogeneous nuclear ribonucleoprotein u (scaffold attachme…
GO:0035770	ribonucleoprotein granule	1.05E-4	3.59E-3	1.72	7767	116	1631	42	[RBPMS - rna binding protein with multiple splicing, DDX6 - dead (asp-glu-ala-asp) box helicase 6, TDRKH - tudor and kh domain containing, TUBB - tubulin, beta class i, NCL - nucleolin, CDC42 - cell division cycle 42, PABPC1 - poly(a) binding protein, cytoplasmic 1, YTHDF2 - yth domain family, member 2, SQSTM1 - sequestosome 1, HNRNPU - heterogeneous nuclear ribonucleoprotein u (scaffold attachme…
GO:0008250	oligosaccharyltransferase complex	1.11E-4	3.71E-3	3.81	7767	10	1631	8	[TMEM258 - transmembrane protein 258, RPN2 - ribophorin ii, RPN1 - ribophorin i, DAD1 - defender against cell death 1, DDOST - dolichyl-diphosphooligosaccharide--protein glycosyltransferase subunit (non-catalytic), STT3A - stt3a, subunit of the oligosaccharyltransferase complex (catalytic), STT3B - stt3b, subunit of the oligosaccharyltransferase complex (catalytic), KRTCAP2 - keratinocyte associa…
GO:0005832	chaperonin-containing T-complex	1.16E-4	3.8E-3	4.17	7767	8	1631	7	[CCT6A - chaperonin containing tcp1, subunit 6a (zeta 1), CCT3 - chaperonin containing tcp1, subunit 3 (gamma), CCT7 - chaperonin containing tcp1, subunit 7 (eta), CCT8 - chaperonin containing tcp1, subunit 8 (theta), TCP1 - t-complex 1, CCT2 - chaperonin containing tcp1, subunit 2 (beta), CCT4 - chaperonin containing tcp1, subunit 4 (delta)]
GO:0043229	intracellular organelle	1.3E-4	4.15E-3	1.07	7767	4476	1631	1005	[DNAJB14 - dnaj (hsp40) homolog, subfamily b, member 14, EXOSC9 - exosome component 9, EXOSC10 - exosome component 10, SKOR2 - ski family transcriptional corepressor 2, DDX60 - dead (asp-glu-ala-asp) box polypeptide 60, AKAP1 - a kinase (prka) anchor protein 1, SEC61B - sec61 beta subunit, TMED2 - transmembrane emp24 domain trafficking protein 2, C21orf33 - chromosome 21 open reading frame 33, GC…
, AIMP1 - aminoacyl trna synthetase complex-interacting multifunctional protein 1, TIMM8A - translocase of inner mitochondrial membrane 8 homolog a (yeast), VPS29 - vacuolar protein sorting 29 homolog (s. cerevisiae), SLC25A30 - solute carrier family 25, member 30, NLK - nemo-like kinase, DECR1 - 2,4-dienoyl coa reductase 1, mitochondrial, PLEKHG5 - pleckstrin homology domain containing, family g…
GO:0042470	melanosome	1.34E-4	4.2E-3	1.98	7767	65	1631	27	[FLOT1 - flotillin 1, RAN - ran, member ras oncogene family, PPIB - peptidylprolyl isomerase b (cyclophilin b), RAB35 - rab35, member ras oncogene family, SDCBP - syndecan binding protein (syntenin), NAP1L1 - nucleosome assembly protein 1-like 1, MYRIP - myosin viia and rab interacting protein, TYR - tyrosinase, TMED10 - transmembrane emp24-like trafficking protein 10 (yeast), RPN1 - ribophorin i…
GO:0048770	pigment granule	1.34E-4	4.12E-3	1.98	7767	65	1631	27	[FLOT1 - flotillin 1, RAN - ran, member ras oncogene family, PPIB - peptidylprolyl isomerase b (cyclophilin b), RAB35 - rab35, member ras oncogene family, SDCBP - syndecan binding protein (syntenin), NAP1L1 - nucleosome assembly protein 1-like 1, MYRIP - myosin viia and rab interacting protein, TYR - tyrosinase, TMED10 - transmembrane emp24-like trafficking protein 10 (yeast), RPN1 - ribophorin i…
GO:0000784	nuclear chromosome, telomeric region	1.57E-4	4.72E-3	1.87	7767	79	1631	31	[APEX1 - apex nuclease (multifunctional dna repair enzyme) 1, PURA - purine-rich element binding protein a, WDR82 - wd repeat domain 82, MSH2 - muts homolog 2, colon cancer, nonpolyposis type 1 (e. coli), MCM7 - minichromosome maintenance complex component 7, CDK1 - cyclin-dependent kinase 1, BRCA2 - breast cancer 2, early onset, LIG4 - ligase iv, dna, atp-dependent, THOC6 - tho complex 6 homolog…
GO:0000781	chromosome, telomeric region	1.82E-4	5.4E-3	1.77	7767	97	1631	36	[APEX1 - apex nuclease (multifunctional dna repair enzyme) 1, PURA - purine-rich element binding protein a, WDR82 - wd repeat domain 82, MSH2 - muts homolog 2, colon cancer, nonpolyposis type 1 (e. coli), MCM7 - minichromosome maintenance complex component 7, CDK1 - cyclin-dependent kinase 1, THOC6 - tho complex 6 homolog (drosophila), LIG4 - ligase iv, dna, atp-dependent, BRCA2 - breast cancer 2…
GO:0060205	cytoplasmic vesicle lumen	2.32E-4	6.73E-3	1.59	7767	153	1631	51	[PRDX6 - peroxiredoxin 6, GSTP1 - glutathione s-transferase pi 1, FN1 - fibronectin 1, PLAC8 - placenta-specific 8, GDI2 - gdp dissociation inhibitor 2, HMGB1 - high mobility group box 1, FUCA2 - fucosidase, alpha-l- 2, plasma, APOB - apolipoprotein b, SDCBP - syndecan binding protein (syntenin), CDA - cytidine deaminase, GPI - glucose-6-phosphate isomerase, MAN2B1 - mannosidase, alpha, class 2b,…
GO:0043231	intracellular membrane-bounded organelle	2.47E-4	7.04E-3	1.08	7767	3762	1631	853	[EXOSC9 - exosome component 9, DNAJB14 - dnaj (hsp40) homolog, subfamily b, member 14, EXOSC10 - exosome component 10, SKOR2 - ski family transcriptional corepressor 2, AKAP1 - a kinase (prka) anchor protein 1, SEC61B - sec61 beta subunit, TMED2 - transmembrane emp24 domain trafficking protein 2, C21orf33 - chromosome 21 open reading frame 33, GCSH - glycine cleavage system protein h (aminomethyl…
- yip1 domain family, member 5, TUFM - tu translation elongation factor, mitochondrial, TRIM11 - tripartite motif containing 11, TNK2 - tyrosine kinase, non-receptor, 2, SLC4A1AP - solute carrier family 4 (anion exchanger), member 1, adaptor prot
GO:0043292	contractile fiber	2.47E-4	6.93E-3	2.91	7767	18	1631	11	[MYH15 - myosin, heavy chain 15, MYH4 - myosin, heavy chain 4, skeletal muscle, MYH2 - myosin, heavy chain 2, skeletal muscle, adult, CST3 - cystatin c, DEK - dek oncogene, CAPN3 - calpain 3, (p94), ACTG1 - actin, gamma 1, TNNT2 - troponin t type 2 (cardiac), MYH6 - myosin, heavy chain 6, cardiac muscle, alpha, CDK5R1 - cyclin-dependent kinase 5, regulatory subunit 1 (p35), MYH7 - myosin, heavy c…
GO:0005654	nucleoplasm	2.55E-4	7.02E-3	1.14	7767	1747	1631	420	[EXOSC9 - exosome component 9, EXOSC10 - exosome component 10, SF3A3 - splicing factor 3a, subunit 3, 60kda, LIG4 - ligase iv, dna, atp-dependent, MKI67IP - mki67 (fha domain) interacting nucleolar phosphoprotein, METTL14 - methyltransferase like 14, DENND1A - denn/madd domain containing 1a, CIRH1A - cirrhosis, autosomal recessive 1a (cirhin), ACADS - acyl-coa dehydrogenase, c-2 to c-3 short chai…
GO:0031983	vesicle lumen	2.77E-4	7.51E-3	1.58	7767	154	1631	51	[PRDX6 - peroxiredoxin 6, GSTP1 - glutathione s-transferase pi 1, PLAC8 - placenta-specific 8, FN1 - fibronectin 1, GDI2 - gdp dissociation inhibitor 2, HMGB1 - high mobility group box 1, FUCA2 - fucosidase, alpha-l- 2, plasma, SDCBP - syndecan binding protein (syntenin), APOB - apolipoprotein b, CDA - cytidine deaminase, GPI - glucose-6-phosphate isomerase, MAN2B1 - mannosidase, alpha, class 2b,…
GO:0030054	cell junction	3.44E-4	9.15E-3	1.27	7767	605	1631	161	[DST - dystonin, LIG4 - ligase iv, dna, atp-dependent, CDC42 - cell division cycle 42, GDI2 - gdp dissociation inhibitor 2, SDCBP - syndecan binding protein (syntenin), STXBP5 - syntaxin binding protein 5 (tomosyn), DROSHA - drosha, ribonuclease type iii, FLOT2 - flotillin 2, RDX - radixin, CD151 - cd151 molecule (raph blood group), AGRN - agrin, DENND1A - denn/madd domain containing 1a, CD81 - c…
GO:0005852	eukaryotic translation initiation factor 3 complex	3.72E-4	9.73E-3	2.98	7767	16	1631	10	[EIF3C - eukaryotic translation initiation factor 3, subunit c, EIF3D - eukaryotic translation initiation factor 3, subunit d, EIF3A - eukaryotic translation initiation factor 3, subunit a, EIF3L - eukaryotic translation initiation factor 3, subunit l, EIF3B - eukaryotic translation initiation factor 3, subunit b, ABCE1 - atp-binding cassette, sub-family e (oabp), member 1, EIF3J - eukaryotic tra…
GO:0016020	membrane	3.75E-4	9.67E-3	1.08	7767	3435	1631	782	[DNAJB14 - dnaj (hsp40) homolog, subfamily b, member 14, EXOSC10 - exosome component 10, AADAC - arylacetamide deacetylase, AKAP1 - a kinase (prka) anchor protein 1, GDI2 - gdp dissociation inhibitor 2, SEC61B - sec61 beta subunit, TMED2 - transmembrane emp24 domain trafficking protein 2, GALNT10 - udp-n-acetyl-alpha-d-galactosamine:polypeptide n-acetylgalactosaminyltransferase 10 (galnac-t10), A…
ovirus (influenza virus) resistance 2 (mouse), TPTE2 - transmembrane phosphoinositide 3-phosphatase and tensin homolog 2, MX1 - myxovirus (influenza virus) resistance 1, interferon-inducible protein p78 (mouse), GNL2 - guanine nucleotide binding protein-like 2 (nucleolar), MUC1 - mucin 1, cell surface associated, HNRNPLL - heterogeneous nuclear ribonucleoprotein l-like, MUC2 - mucin 2, oligomeric…
GO:0032040	small-subunit processome	3.94E-4	9.99E-3	2.38	7767	30	1631	15	[KRR1 - krr1, small subunit (ssu) processome component, homolog (yeast), TBL3 - transducin (beta)-like 3, UTP6 - utp6, small subunit (ssu) processome component, homolog (yeast), UTP3 - utp3, small subunit (ssu) processome component, homolog (s. cerevisiae), HEATR1 - heat repeat containing 1, UTP11L - utp11-like, u3 small nucleolar ribonucleoprotein, (yeast), NOL6 - nucleolar protein 6 (rna-associ…
GO:0101031	chaperone complex	4.28E-4	1.07E-2	3.70	7767	9	1631	7	[CCT6A - chaperonin containing tcp1, subunit 6a (zeta 1), CCT7 - chaperonin containing tcp1, subunit 7 (eta), CCT3 - chaperonin containing tcp1, subunit 3 (gamma), CCT8 - chaperonin containing tcp1, subunit 8 (theta), TCP1 - t-complex 1, CCT2 - chaperonin containing tcp1, subunit 2 (beta), CCT4 - chaperonin containing tcp1, subunit 4 (delta)]
GO:0030686	90S preribosome	4.28E-4	1.05E-2	3.70	7767	9	1631	7	[RPSA - ribosomal protein sa, BMS1 - bms1 ribosome biogenesis factor, KRI1 - kri1 homolog (s. cerevisiae), RSL1D1 - ribosomal l1 domain containing 1, HEATR1 - heat repeat containing 1, RPS7 - ribosomal protein s7, WDR46 - wd repeat domain 46]
GO:0005859	muscle myosin complex	4.28E-4	1.04E-2	3.70	7767	9	1631	7	[MYH4 - myosin, heavy chain 4, skeletal muscle, MYH2 - myosin, heavy chain 2, skeletal muscle, adult, MYL6B - myosin, light chain 6b, alkali, smooth muscle and non-muscle, MYL9 - myosin, light chain 9, regulatory, MYH6 - myosin, heavy chain 6, cardiac muscle, alpha, TTN - titin, MYH7 - myosin, heavy chain 7, cardiac muscle, beta]
GO:0034663	endoplasmic reticulum chaperone complex	4.89E-4	1.17E-2	4.08	7767	7	1631	6	[HSP90B1 - heat shock protein 90kda beta (grp94), member 1, PPIB - peptidylprolyl isomerase b (cyclophilin b), P4HB - prolyl 4-hydroxylase, beta polypeptide, HSPA5 - heat shock 70kda protein 5 (glucose-regulated protein, 78kda), PDIA6 - protein disulfide isomerase family a, member 6, HYOU1 - hypoxia up-regulated 1]
GO:0071682	endocytic vesicle lumen	4.89E-4	1.15E-2	4.08	7767	7	1631	6	[CALR - calreticulin, HSP90AA1 - heat shock protein 90kda alpha (cytosolic), class a member 1, HSP90B1 - heat shock protein 90kda beta (grp94), member 1, SAA1 - serum amyloid a1, HYOU1 - hypoxia up-regulated 1, APOB - apolipoprotein b]
GO:0032982	myosin filament	4.89E-4	1.13E-2	4.08	7767	7	1631	6	[MYH15 - myosin, heavy chain 15, MYH4 - myosin, heavy chain 4, skeletal muscle, MYH2 - myosin, heavy chain 2, skeletal muscle, adult, MYH10 - myosin, heavy chain 10, non-muscle, MYH6 - myosin, heavy chain 6, cardiac muscle, alpha, MYH7 - myosin, heavy chain 7, cardiac muscle, beta]
GO:0035578	azurophil granule lumen	5.15E-4	1.18E-2	2.10	7767	43	1631	19	[PRDX6 - peroxiredoxin 6, ACLY - atp citrate lyase, PLAC8 - placenta-specific 8, CTSA - cathepsin a, CCT8 - chaperonin containing tcp1, subunit 8 (theta), TUBB - tubulin, beta class i, NPC2 - niemann-pick disease, type c2, CCT2 - chaperonin containing tcp1, subunit 2 (beta), PA2G4 - proliferation-associated 2g4, 38kda, GDI2 - gdp dissociation inhibitor 2, FUCA2 - fucosidase, alpha-l- 2, plasma, S…
GO:0005844	polysome	6.15E-4	1.38E-2	2.38	7767	28	1631	14	[EIF4H - eukaryotic translation initiation factor 4h, RPS4X - ribosomal protein s4, x-linked, EIF4B - eukaryotic translation initiation factor 4b, UNK - unkempt homolog (drosophila), RPS3 - ribosomal protein s3, MCRS1 - microspherule protein 1, EIF2S1 - eukaryotic translation initiation factor 2, subunit 1 alpha, 35kda, CALR - calreticulin, PIWIL1 - piwi-like rna-mediated gene silencing 1, DRG1 -…
GO:0044429	mitochondrial part	6.79E-4	1.51E-2	1.24	7767	652	1631	170	[CDK1 - cyclin-dependent kinase 1, MCCC1 - methylcrotonoyl-coa carboxylase 1 (alpha), TOMM70A - translocase of outer mitochondrial membrane 70 homolog a (s. cerevisiae), MRPL35 - mitochondrial ribosomal protein l35, COX4I1 - cytochrome c oxidase subunit iv isoform 1, AKAP1 - a kinase (prka) anchor protein 1, SUCLG2 - succinate-coa ligase, gdp-forming, beta subunit, BCKDK - branched chain ketoacid…
GO:0005759	mitochondrial matrix	8.85E-4	1.94E-2	1.39	7767	260	1631	76	[HSD17B8 - hydroxysteroid (17-beta) dehydrogenase 8, MCCC1 - methylcrotonoyl-coa carboxylase 1 (alpha), CDK1 - cyclin-dependent kinase 1, TK2 - thymidine kinase 2, mitochondrial, NDUFS7 - nadh dehydrogenase (ubiquinone) fe-s protein 7, 20kda (nadh-coenzyme q reductase), SUCLG2 - succinate-coa ligase, gdp-forming, beta subunit, SUCLG1 - succinate-coa ligase, alpha subunit, BCKDK - branched chain k…
GO:0030018	Z disc	9.03E-4	1.95E-2	1.89	7767	58	1631	23	[LDB3 - lim domain binding 3, DST - dystonin, NEBL - nebulette, HDAC4 - histone deacetylase 4, CAPN3 - calpain 3, (p94), MYL12B - myosin, light chain 12b, regulatory, MYL9 - myosin, light chain 9, regulatory, GLRX3 - glutaredoxin 3, SLC8A1 - solute carrier family 8 (sodium/calcium exchanger), member 1, CAV3 - caveolin 3, XIRP2 - xin actin-binding repeat containing 2, TTN - titin, MYH6 - myosin, h…

## Sheet: 2M_26M_DOWN_PROCESS
GO Term	Description	P-value	FDR q-value	Enrichment	N	B	n	b	Genes
GO:0006811	ion transport	1.49E-14	1.87E-10	1.70	7767	640	1281	179	[SLC4A10 - solute carrier family 4, sodium bicarbonate transporter, member 10, CA13 - carbonic anhydrase xiii, SLC31A2 - solute carrier family 31 (copper transporter), member 2, SLC5A12 - solute carrier family 5 (sodium/monocarboxylate cotransporter), member 12, ABCA1 - atp-binding cassette, sub-family a (abc1), member 1, TRPC4 - transient receptor potential cation channel, subfamily c, member 4,…
GO:0003341	cilium movement	1.6E-14	1.01E-10	4.09	7767	46	1281	31	[SPAG17 - sperm associated antigen 17, TEKT3 - tektin 3, RFX3 - regulatory factor x, 3 (influences hla class ii expression), WDR78 - wd repeat domain 78, CCDC40 - coiled-coil domain containing 40, DNAI2 - dynein, axonemal, intermediate chain 2, DNAH3 - dynein, axonemal, heavy chain 3, DNAH7 - dynein, axonemal, heavy chain 7, DNAI1 - dynein, axonemal, intermediate chain 1, WDR66 - wd repeat domain…
GO:0044782	cilium organization	1.66E-13	6.95E-10	2.49	7767	156	1281	64	[CC2D2A - coiled-coil and c2 domain containing 2a, WDR35 - wd repeat domain 35, CEP89 - centrosomal protein 89kda, TTC26 - tetratricopeptide repeat domain 26, B9D2 - b9 protein domain 2, TCTN3 - tectonic family member 3, WDR19 - wd repeat domain 19, WDR5 - wd repeat domain 5, ATAT1 - alpha tubulin acetyltransferase 1, TRAF3IP1 - tnf receptor-associated factor 3 interacting protein 1, RFX3 - regul…
GO:0034220	ion transmembrane transport	4.55E-13	1.43E-9	1.81	7767	443	1281	132	[SLC4A10 - solute carrier family 4, sodium bicarbonate transporter, member 10, SLC5A12 - solute carrier family 5 (sodium/monocarboxylate cotransporter), member 12, SLC31A2 - solute carrier family 31 (copper transporter), member 2, ABCA1 - atp-binding cassette, sub-family a (abc1), member 1, TRPC4 - transient receptor potential cation channel, subfamily c, member 4, ASIC5 - acid-sensing (proton-ga…
GO:0060271	cilium assembly	1.26E-12	3.17E-9	2.47	7767	147	1281	60	[CC2D2A - coiled-coil and c2 domain containing 2a, WDR35 - wd repeat domain 35, B9D2 - b9 protein domain 2, TTC26 - tetratricopeptide repeat domain 26, CEP89 - centrosomal protein 89kda, TCTN3 - tectonic family member 3, WDR19 - wd repeat domain 19, WDR5 - wd repeat domain 5, ATAT1 - alpha tubulin acetyltransferase 1, TRAF3IP1 - tnf receptor-associated factor 3 interacting protein 1, RFX3 - regul…
GO:0032501	multicellular organismal process	2.19E-12	4.59E-9	1.40	7767	1371	1281	316	[NCAM2 - neural cell adhesion molecule 2, WDR19 - wd repeat domain 19, LRRC16A - leucine rich repeat containing 16a, ABCA1 - atp-binding cassette, sub-family a (abc1), member 1, FLCN - folliculin, HSBP1 - heat shock factor binding protein 1, MKS1 - meckel syndrome, type 1, SLC29A1 - solute carrier family 29 (equilibrative nucleoside transporter), member 1, RELA - v-rel avian reticuloendotheliosis…
GO:0030031	cell projection assembly	4.34E-12	7.8E-9	2.25	7767	189	1281	70	[CC2D2A - coiled-coil and c2 domain containing 2a, WDR35 - wd repeat domain 35, B9D2 - b9 protein domain 2, TTC26 - tetratricopeptide repeat domain 26, CEP89 - centrosomal protein 89kda, TCTN3 - tectonic family member 3, CDC42 - cell division cycle 42, WDR19 - wd repeat domain 19, WDR5 - wd repeat domain 5, ATAT1 - alpha tubulin acetyltransferase 1, LRRC16A - leucine rich repeat containing 16a, T…
GO:0007018	microtubule-based movement	7.01E-12	1.1E-8	2.29	7767	175	1281	66	[DST - dystonin, WDR35 - wd repeat domain 35, KIFAP3 - kinesin-associated protein 3, TTC26 - tetratricopeptide repeat domain 26, KIFC3 - kinesin family member c3, CDC42 - cell division cycle 42, WDR19 - wd repeat domain 19, TRAF3IP1 - tnf receptor-associated factor 3 interacting protein 1, RFX3 - regulatory factor x, 3 (influences hla class ii expression), WDR78 - wd repeat domain 78, KIF1B - kin…
GO:0007017	microtubule-based process	1.08E-11	1.51E-8	1.86	7767	348	1281	107	[DST - dystonin, KIFAP3 - kinesin-associated protein 3, TTC26 - tetratricopeptide repeat domain 26, TUBA3D - tubulin, alpha 3d, WDR19 - wd repeat domain 19, CDC42 - cell division cycle 42, EML1 - echinoderm microtubule associated protein like 1, RFX3 - regulatory factor x, 3 (influences hla class ii expression), DNAH3 - dynein, axonemal, heavy chain 3, KATNB1 - katanin p80 (wd repeat containing) …
GO:0006928	movement of cell or subcellular component	1.1E-11	1.38E-8	1.63	7767	607	1281	163	[DST - dystonin, FN1 - fibronectin 1, SEMA5B - sema domain, seven thrombospondin repeats (type 1 and type 1-like), transmembrane domain (tm) and short cytoplasmic domain, (semaphorin) 5b, KIFAP3 - kinesin-associated protein 3, TTC26 - tetratricopeptide repeat domain 26, CDC42 - cell division cycle 42, WDR19 - wd repeat domain 19, LRRC16A - leucine rich repeat containing 16a, MIF - macrophage migr…
GO:0120031	plasma membrane bounded cell projection assembly	1.76E-11	2.02E-8	2.22	7767	186	1281	68	[CC2D2A - coiled-coil and c2 domain containing 2a, WDR35 - wd repeat domain 35, CEP89 - centrosomal protein 89kda, TTC26 - tetratricopeptide repeat domain 26, B9D2 - b9 protein domain 2, TCTN3 - tectonic family member 3, WDR19 - wd repeat domain 19, CDC42 - cell division cycle 42, WDR5 - wd repeat domain 5, ATAT1 - alpha tubulin acetyltransferase 1, LRRC16A - leucine rich repeat containing 16a, T…
GO:0044699	single-organism process	2.34E-11	2.46E-8	1.13	7767	4951	1281	919	[TTC26 - tetratricopeptide repeat domain 26, ATAT1 - alpha tubulin acetyltransferase 1, LRRC16A - leucine rich repeat containing 16a, SLC5A12 - solute carrier family 5 (sodium/monocarboxylate cotransporter), member 12, ABCA1 - atp-binding cassette, sub-family a (abc1), member 1, GCNT1 - glucosaminyl (n-acetyl) transferase 1, core 2, SERINC3 - serine incorporator 3, ABCA4 - atp-binding cassette, s…
in, ANKRD17 - ankyrin repeat domain 17, SYT7 - synaptotagmin vii, SMTN - smoothelin, DLAT - dihydrolipoamide s-acetyltransferase, MRPL48 - mitochondrial ribosomal protein l48, PAPSS2 - 3'-phosphoadenosine 5'-phosphosulfate synthase 2, RSPH1 - radial spoke head 1 homolog (chlamydomonas), SEMA5A - sema domain, seven thrombospondin repeats (type 1 and type 1-like), transmembrane domain (tm) and shor…
GO:0030030	cell projection organization	5.72E-11	5.54E-8	1.76	7767	411	1281	119	[NCAM2 - neural cell adhesion molecule 2, CEP89 - centrosomal protein 89kda, TTC26 - tetratricopeptide repeat domain 26, B9D2 - b9 protein domain 2, WDR19 - wd repeat domain 19, CDC42 - cell division cycle 42, ATAT1 - alpha tubulin acetyltransferase 1, LRRC16A - leucine rich repeat containing 16a, RFX3 - regulatory factor x, 3 (influences hla class ii expression), MKS1 - meckel syndrome, type 1, …
GO:0120036	plasma membrane bounded cell projection organization	8.53E-11	7.67E-8	1.88	7767	310	1281	96	[CC2D2A - coiled-coil and c2 domain containing 2a, NCAM2 - neural cell adhesion molecule 2, CHRNA7 - cholinergic receptor, nicotinic, alpha 7 (neuronal), WDR35 - wd repeat domain 35, TCTN3 - tectonic family member 3, CEP89 - centrosomal protein 89kda, TTC26 - tetratricopeptide repeat domain 26, B9D2 - b9 protein domain 2, WDR5 - wd repeat domain 5, WDR19 - wd repeat domain 19, CDC42 - cell divisi…
GO:0055085	transmembrane transport	1.41E-10	1.19E-7	1.57	7767	640	1281	166	[SLC4A10 - solute carrier family 4, sodium bicarbonate transporter, member 10, SLC5A12 - solute carrier family 5 (sodium/monocarboxylate cotransporter), member 12, SLC31A2 - solute carrier family 31 (copper transporter), member 2, ABCA1 - atp-binding cassette, sub-family a (abc1), member 1, SLC29A1 - solute carrier family 29 (equilibrative nucleoside transporter), member 1, TRPC4 - transient rece…
GO:1902578	single-organism localization	1.89E-10	1.49E-7	1.38	7767	1263	1281	287	[TOB1 - transducer of erbb2, 1, DST - dystonin, PLAC8 - placenta-specific 8, KIFAP3 - kinesin-associated protein 3, TTC26 - tetratricopeptide repeat domain 26, CEP89 - centrosomal protein 89kda, WDR19 - wd repeat domain 19, PDIA4 - protein disulfide isomerase family a, member 4, SLC5A12 - solute carrier family 5 (sodium/monocarboxylate cotransporter), member 12, ABCA1 - atp-binding cassette, sub-…
GO:0006820	anion transport	2.47E-10	1.83E-7	1.94	7767	263	1281	84	[TMEM30A - transmembrane protein 30a, SLC4A10 - solute carrier family 4, sodium bicarbonate transporter, member 10, SLC6A9 - solute carrier family 6 (neurotransmitter transporter, glycine), member 9, ABCG8 - atp-binding cassette, sub-family g (white), member 8, SLC22A16 - solute carrier family 22 (organic cation/carnitine transporter), member 16, SLC7A4 - solute carrier family 7, member 4, CA13 -…
GO:0015711	organic anion transport	1.09E-9	7.62E-7	2.03	7767	206	1281	69	[TMEM30A - transmembrane protein 30a, SLC4A10 - solute carrier family 4, sodium bicarbonate transporter, member 10, SLC6A9 - solute carrier family 6 (neurotransmitter transporter, glycine), member 9, ABCG8 - atp-binding cassette, sub-family g (white), member 8, SLC22A16 - solute carrier family 22 (organic cation/carnitine transporter), member 16, SLC7A4 - solute carrier family 7, member 4, CA13 -…
GO:0044763	single-organism cellular process	5.46E-9	3.62E-6	1.13	7767	4256	1281	795	[TTC26 - tetratricopeptide repeat domain 26, ATAT1 - alpha tubulin acetyltransferase 1, LRRC16A - leucine rich repeat containing 16a, ABCA1 - atp-binding cassette, sub-family a (abc1), member 1, GCNT1 - glucosaminyl (n-acetyl) transferase 1, core 2, SERINC3 - serine incorporator 3, ABCA4 - atp-binding cassette, sub-family a (abc1), member 4, GALNT10 - udp-n-acetyl-alpha-d-galactosamine:polypeptid…
late synthetase, FAM179B - family with sequence similarity 179, member b, RPGRIP1 - retinitis pigmentosa gtpase regulator interacting protein 1, ATP10B - atpase, class v, type 10b, PARP3 - poly (adp-ribose) polymerase family, member 3, MTAP - methylthioadenosine phosphorylase, PLSCR3 - phospholipid scramblase 3, VIL1 - villin 1, EVPL - envoplakin, VIM - vimentin, CHRNA10 - cholinergic receptor, n…
GO:0044707	single-multicellular organism process	6.24E-9	3.93E-6	1.37	7767	1094	1281	248	[WDR19 - wd repeat domain 19, LRRC16A - leucine rich repeat containing 16a, ABCA1 - atp-binding cassette, sub-family a (abc1), member 1, FLCN - folliculin, MKS1 - meckel syndrome, type 1, HES1 - hairy and enhancer of split 1, (drosophila), RELA - v-rel avian reticuloendotheliosis viral oncogene homolog a, SLC29A1 - solute carrier family 29 (equilibrative nucleoside transporter), member 1, ENPEP -…
GO:0070838	divalent metal ion transport	1.54E-8	9.23E-6	2.10	7767	159	1281	55	[CHRNA7 - cholinergic receptor, nicotinic, alpha 7 (neuronal), SLC8A3 - solute carrier family 8 (sodium/calcium exchanger), member 3, CHRNA4 - cholinergic receptor, nicotinic, alpha 4 (neuronal), TRPC4 - transient receptor potential cation channel, subfamily c, member 4, ANXA6 - annexin a6, SLC24A2 - solute carrier family 24 (sodium/potassium/calcium exchanger), member 2, TRPM2 - transient recept…
GO:0072511	divalent inorganic cation transport	1.98E-8	1.13E-5	2.08	7767	160	1281	55	[CHRNA7 - cholinergic receptor, nicotinic, alpha 7 (neuronal), SLC8A3 - solute carrier family 8 (sodium/calcium exchanger), member 3, CHRNA4 - cholinergic receptor, nicotinic, alpha 4 (neuronal), TRPC4 - transient receptor potential cation channel, subfamily c, member 4, ANXA6 - annexin a6, SLC24A2 - solute carrier family 24 (sodium/potassium/calcium exchanger), member 2, TRPM2 - transient recept…
GO:0006816	calcium ion transport	4.79E-8	2.62E-5	2.16	7767	135	1281	48	[TRPM7 - transient receptor potential cation channel, subfamily m, member 7, PKD2 - polycystic kidney disease 2 (autosomal dominant), CHRNA7 - cholinergic receptor, nicotinic, alpha 7 (neuronal), PKD1L2 - polycystic kidney disease 1-like 2, SLC8A3 - solute carrier family 8 (sodium/calcium exchanger), member 3, CHRNA4 - cholinergic receptor, nicotinic, alpha 4 (neuronal), SLC25A25 - solute carrier…
GO:0018200	peptidyl-glutamic acid modification	5.28E-8	2.77E-5	4.47	7767	19	1281	14	[TTLL10 - tubulin tyrosine ligase-like family, member 10, TTLL4 - tubulin tyrosine ligase-like family, member 4, TTLL6 - tubulin tyrosine ligase-like family, member 6, TTLL5 - tubulin tyrosine ligase-like family, member 5, TTLL7 - tubulin tyrosine ligase-like family, member 7, TTLL3 - tubulin tyrosine ligase-like family, member 3, PROC - protein c (inactivator of coagulation factors va and viiia)…
GO:0003008	system process	5.83E-8	2.93E-5	1.52	7767	550	1281	138	[LRIG2 - leucine-rich repeats and immunoglobulin-like domains 2, SIX6 - six homeobox 6, NCAM2 - neural cell adhesion molecule 2, CDC42 - cell division cycle 42, WDR19 - wd repeat domain 19, GNG13 - guanine nucleotide binding protein (g protein), gamma 13, HSBP1 - heat shock factor binding protein 1, ENPEP - glutamyl aminopeptidase (aminopeptidase a), ABCA4 - atp-binding cassette, sub-family a (ab…
GO:0006812	cation transport	6.46E-8	3.12E-5	1.61	7767	419	1281	111	[SLC4A10 - solute carrier family 4, sodium bicarbonate transporter, member 10, SLC5A12 - solute carrier family 5 (sodium/monocarboxylate cotransporter), member 12, SLC31A2 - solute carrier family 31 (copper transporter), member 2, SERINC3 - serine incorporator 3, TRPC4 - transient receptor potential cation channel, subfamily c, member 4, ASIC5 - acid-sensing (proton-gated) ion channel family memb…
GO:0044765	single-organism transport	7.45E-8	3.47E-5	1.34	7767	1144	1281	252	[TOB1 - transducer of erbb2, 1, DST - dystonin, PLAC8 - placenta-specific 8, KIFAP3 - kinesin-associated protein 3, TTC26 - tetratricopeptide repeat domain 26, WDR19 - wd repeat domain 19, PDIA4 - protein disulfide isomerase family a, member 4, SLC5A12 - solute carrier family 5 (sodium/monocarboxylate cotransporter), member 12, ABCA1 - atp-binding cassette, sub-family a (abc1), member 1, SLC29A1 …
GO:0097711	ciliary basal body-plasma membrane docking	1.24E-7	5.55E-5	2.57	7767	73	1281	31	[CC2D2A - coiled-coil and c2 domain containing 2a, IQCB1 - iq motif containing b1, PRKACA - protein kinase, camp-dependent, catalytic, alpha, TCTN3 - tectonic family member 3, B9D2 - b9 protein domain 2, CEP89 - centrosomal protein 89kda, TUBB - tubulin, beta class i, TUBA1A - tubulin, alpha 1a, CETN2 - centrin, ef-hand protein, 2, CEP164 - centrosomal protein 164kda, MKS1 - meckel syndrome, type…
GO:0007600	sensory perception	1.32E-7	5.71E-5	1.90	7767	198	1281	62	[LRIG2 - leucine-rich repeats and immunoglobulin-like domains 2, NCAM2 - neural cell adhesion molecule 2, SIX6 - six homeobox 6, EML2 - echinoderm microtubule associated protein like 2, SLC6A3 - solute carrier family 6 (neurotransmitter transporter), member 3, KIFC3 - kinesin family member c3, GNG13 - guanine nucleotide binding protein (g protein), gamma 13, CHRNA4 - cholinergic receptor, nicotin…
GO:0060285	cilium-dependent cell motility	1.35E-7	5.68E-5	5.51	7767	11	1281	10	[DNAH17 - dynein, axonemal, heavy chain 17, DNAH1 - dynein, axonemal, heavy chain 1, DNAH3 - dynein, axonemal, heavy chain 3, WDR52 - wd repeat domain 52, DNAAF2 - dynein, axonemal, assembly factor 2, DNAH7 - dynein, axonemal, heavy chain 7, DRC1 - dynein regulatory complex subunit 1 homolog (chlamydomonas), DNAH2 - dynein, axonemal, heavy chain 2, DNAH8 - dynein, axonemal, heavy chain 8, RFX3 - …
GO:0098660	inorganic ion transmembrane transport	2.61E-7	1.06E-4	1.66	7767	329	1281	90	[KCNK5 - potassium channel, subfamily k, member 5, SLC4A10 - solute carrier family 4, sodium bicarbonate transporter, member 10, CHRNA7 - cholinergic receptor, nicotinic, alpha 7 (neuronal), SLC8A3 - solute carrier family 8 (sodium/calcium exchanger), member 3, ATP1A1 - atpase, na+/k+ transporting, alpha 1 polypeptide, SLC31A2 - solute carrier family 31 (copper transporter), member 2, ADAMTS8 - a…
GO:0007606	sensory perception of chemical stimulus	3.34E-7	1.31E-4	3.29	7767	35	1281	19	[BBS1 - bardet-biedl syndrome 1, SLC24A4 - solute carrier family 24 (sodium/potassium/calcium exchanger), member 4, ASIC1 - acid-sensing (proton-gated) ion channel 1, NCAM2 - neural cell adhesion molecule 2, SLC6A3 - solute carrier family 6 (neurotransmitter transporter), member 3, BEST2 - bestrophin 2, ASIC3 - acid-sensing (proton-gated) ion channel 3, GNG13 - guanine nucleotide binding protein …
GO:0030001	metal ion transport	3.4E-7	1.3E-4	1.67	7767	312	1281	86	[KCNK5 - potassium channel, subfamily k, member 5, SLC4A10 - solute carrier family 4, sodium bicarbonate transporter, member 10, CHRNA7 - cholinergic receptor, nicotinic, alpha 7 (neuronal), SLC8A3 - solute carrier family 8 (sodium/calcium exchanger), member 3, ATP1A1 - atpase, na+/k+ transporting, alpha 1 polypeptide, CHRNA4 - cholinergic receptor, nicotinic, alpha 4 (neuronal), SLC31A2 - solute…
GO:0044767	single-organism developmental process	3.69E-7	1.37E-4	1.23	7767	1896	1281	384	[PLAC8 - placenta-specific 8, SCUBE2 - signal peptide, cub domain, egf-like 2, TTC26 - tetratricopeptide repeat domain 26, MAEA - macrophage erythroblast attacher, ELK1 - elk1, member of ets oncogene family, WDR19 - wd repeat domain 19, ATAT1 - alpha tubulin acetyltransferase 1, HSD11B1 - hydroxysteroid (11-beta) dehydrogenase 1, RFX3 - regulatory factor x, 3 (influences hla class ii expression),…
GO:0035725	sodium ion transmembrane transport	4.3E-7	1.55E-4	2.76	7767	55	1281	25	[PKD2 - polycystic kidney disease 2 (autosomal dominant), SLC4A10 - solute carrier family 4, sodium bicarbonate transporter, member 10, SLC8A3 - solute carrier family 8 (sodium/calcium exchanger), member 3, ATP1A1 - atpase, na+/k+ transporting, alpha 1 polypeptide, SCNN1G - sodium channel, non-voltage-gated 1, gamma subunit, NALCN - sodium leak channel, non-selective, ASIC5 - acid-sensing (proton…
GO:0007224	smoothened signaling pathway	5.02E-7	1.75E-4	3.03	7767	42	1281	21	[CC2D2A - coiled-coil and c2 domain containing 2a, ARL3 - adp-ribosylation factor-like 3, TMEM17 - transmembrane protein 17, TCTN3 - tectonic family member 3, TTC26 - tetratricopeptide repeat domain 26, TROVE2 - trove domain family, member 2, WDR19 - wd repeat domain 19, TMEM231 - transmembrane protein 231, DYRK2 - dual-specificity tyrosine-(y)-phosphorylation regulated kinase 2, HES1 - hairy and…
GO:0006814	sodium ion transport	5.68E-7	1.93E-4	2.40	7767	81	1281	32	[PKD2 - polycystic kidney disease 2 (autosomal dominant), SLC4A10 - solute carrier family 4, sodium bicarbonate transporter, member 10, SLC8A3 - solute carrier family 8 (sodium/calcium exchanger), member 3, ATP1A1 - atpase, na+/k+ transporting, alpha 1 polypeptide, SLC5A12 - solute carrier family 5 (sodium/monocarboxylate cotransporter), member 12, SCNN1G - sodium channel, non-voltage-gated 1, ga…
GO:0070286	axonemal dynein complex assembly	5.8E-7	1.92E-4	3.59	7767	27	1281	16	[TEKT2 - tektin 2 (testicular), DNAL1 - dynein, axonemal, light chain 1, CCDC151 - coiled-coil domain containing 151, DRC1 - dynein regulatory complex subunit 1 homolog (chlamydomonas), CCDC37 - coiled-coil domain containing 37, CCDC63 - coiled-coil domain containing 63, DNAI2 - dynein, axonemal, intermediate chain 2, CCDC40 - coiled-coil domain containing 40, DNAH3 - dynein, axonemal, heavy chai…
GO:0022610	biological adhesion	6.61E-7	2.13E-4	1.68	7767	293	1281	81	[TIAM1 - t-cell lymphoma invasion and metastasis 1, DST - dystonin, NCAM2 - neural cell adhesion molecule 2, DCHS1 - dachsous 1 (drosophila), PCDH11X - protocadherin 11 x-linked, FN1 - fibronectin 1, SVEP1 - sushi, von willebrand factor type a, egf and pentraxin domain containing 1, KIFC3 - kinesin family member c3, MAEA - macrophage erythroblast attacher, CDC42 - cell division cycle 42, PTPRK - …
GO:0001539	cilium or flagellum-dependent cell motility	6.91E-7	2.18E-4	5.05	7767	12	1281	10	[DNAH17 - dynein, axonemal, heavy chain 17, WDR52 - wd repeat domain 52, DNAH3 - dynein, axonemal, heavy chain 3, DNAH1 - dynein, axonemal, heavy chain 1, DNAAF2 - dynein, axonemal, assembly factor 2, DNAH2 - dynein, axonemal, heavy chain 2, DRC1 - dynein regulatory complex subunit 1 homolog (chlamydomonas), DNAH7 - dynein, axonemal, heavy chain 7, DNAH8 - dynein, axonemal, heavy chain 8, RFX3 - …
GO:0032502	developmental process	7.71E-7	2.37E-4	1.21	7767	2096	1281	417	[PLAC8 - placenta-specific 8, SCUBE2 - signal peptide, cub domain, egf-like 2, TTC26 - tetratricopeptide repeat domain 26, WDR19 - wd repeat domain 19, ATAT1 - alpha tubulin acetyltransferase 1, GCNT1 - glucosaminyl (n-acetyl) transferase 1, core 2, LZTR1 - leucine-zipper-like transcription regulator 1, LRGUK - leucine-rich repeats and guanylate kinase domain containing, KIF27 - kinesin family me…
GO:0048856	anatomical structure development	8.47E-7	2.54E-4	1.27	7767	1433	1281	299	[TTC26 - tetratricopeptide repeat domain 26, MAEA - macrophage erythroblast attacher, WDR19 - wd repeat domain 19, ATAT1 - alpha tubulin acetyltransferase 1, C1GALT1 - core 1 synthase, glycoprotein-n-acetylgalactosamine 3-beta-galactosyltransferase, 1, EML1 - echinoderm microtubule associated protein like 1, RFX3 - regulatory factor x, 3 (influences hla class ii expression), HSD11B1 - hydroxyster…
GO:0007155	cell adhesion	8.52E-7	2.49E-4	1.67	7767	290	1281	80	[TIAM1 - t-cell lymphoma invasion and metastasis 1, DST - dystonin, NCAM2 - neural cell adhesion molecule 2, DCHS1 - dachsous 1 (drosophila), PCDH11X - protocadherin 11 x-linked, FN1 - fibronectin 1, SVEP1 - sushi, von willebrand factor type a, egf and pentraxin domain containing 1, KIFC3 - kinesin family member c3, MAEA - macrophage erythroblast attacher, CDC42 - cell division cycle 42, PTPRK - …
GO:0098655	cation transmembrane transport	8.81E-7	2.52E-4	1.65	7767	309	1281	84	[KCNK5 - potassium channel, subfamily k, member 5, CHRNE - cholinergic receptor, nicotinic, epsilon (muscle), SLC4A10 - solute carrier family 4, sodium bicarbonate transporter, member 10, CHRNA7 - cholinergic receptor, nicotinic, alpha 7 (neuronal), SLC6A3 - solute carrier family 6 (neurotransmitter transporter), member 3, SLC6A4 - solute carrier family 6 (neurotransmitter transporter), member 4,…
GO:0048869	cellular developmental process	1.75E-6	4.9E-4	1.30	7767	1109	1281	238	[PLAC8 - placenta-specific 8, SCUBE2 - signal peptide, cub domain, egf-like 2, TTC26 - tetratricopeptide repeat domain 26, MAEA - macrophage erythroblast attacher, ELK1 - elk1, member of ets oncogene family, WDR19 - wd repeat domain 19, RFX3 - regulatory factor x, 3 (influences hla class ii expression), EML1 - echinoderm microtubule associated protein like 1, C1GALT1 - core 1 synthase, glycoprote…
GO:0098656	anion transmembrane transport	1.86E-6	5.1E-4	2.04	7767	125	1281	42	[SLC4A10 - solute carrier family 4, sodium bicarbonate transporter, member 10, SLC6A9 - solute carrier family 6 (neurotransmitter transporter, glycine), member 9, GLRA2 - glycine receptor, alpha 2, BEST2 - bestrophin 2, SLC7A4 - solute carrier family 7, member 4, SLC22A6 - solute carrier family 22 (organic anion transporter), member 6, SLC5A12 - solute carrier family 5 (sodium/monocarboxylate cot…
GO:0007166	cell surface receptor signaling pathway	2.51E-6	6.74E-4	1.36	7767	803	1281	180	[TOB1 - transducer of erbb2, 1, DST - dystonin, BIRC3 - baculoviral iap repeat containing 3, TTC26 - tetratricopeptide repeat domain 26, BIRC2 - baculoviral iap repeat containing 2, CDC42 - cell division cycle 42, WDR19 - wd repeat domain 19, MIF - macrophage migration inhibitory factor (glycosylation-inhibiting factor), ABCA1 - atp-binding cassette, sub-family a (abc1), member 1, GSTA2 - glutath…
GO:0070925	organelle assembly	3.52E-6	9.23E-4	1.62	7767	295	1281	79	[VTA1 - vesicle (multivesicular body) trafficking 1, CC2D2A - coiled-coil and c2 domain containing 2a, WDR35 - wd repeat domain 35, CAPN3 - calpain 3, (p94), TCTN3 - tectonic family member 3, TTC26 - tetratricopeptide repeat domain 26, CEP89 - centrosomal protein 89kda, B9D2 - b9 protein domain 2, WDR5 - wd repeat domain 5, WDR19 - wd repeat domain 19, ATAT1 - alpha tubulin acetyltransferase 1, T…
GO:0050878	regulation of body fluid levels	3.98E-6	1.02E-3	1.89	7767	154	1281	48	[CEL - carboxyl ester lipase, CAPZA2 - capping protein (actin filament) muscle z-line, alpha 2, XDH - xanthine dehydrogenase, FGG - fibrinogen gamma chain, PAPSS2 - 3'-phosphoadenosine 5'-phosphosulfate synthase 2, PRKACA - protein kinase, camp-dependent, catalytic, alpha, SLC6A3 - solute carrier family 6 (neurotransmitter transporter), member 3, WNK1 - wnk lysine deficient protein kinase 1, CDC4…
GO:0018095	protein polyglutamylation	4.13E-6	1.04E-3	5.39	7767	9	1281	8	[TTLL1 - tubulin tyrosine ligase-like family, member 1, TTLL4 - tubulin tyrosine ligase-like family, member 4, TTLL11 - tubulin tyrosine ligase-like family, member 11, TTLL6 - tubulin tyrosine ligase-like family, member 6, TTLL5 - tubulin tyrosine ligase-like family, member 5, C16orf80 - chromosome 16 open reading frame 80, TTLL7 - tubulin tyrosine ligase-like family, member 7, TTLL13 - tubulin t…
GO:0070588	calcium ion transmembrane transport	4.53E-6	1.12E-3	2.08	7767	108	1281	37	[TRPM7 - transient receptor potential cation channel, subfamily m, member 7, PKD2 - polycystic kidney disease 2 (autosomal dominant), CHRNA7 - cholinergic receptor, nicotinic, alpha 7 (neuronal), PKD1L2 - polycystic kidney disease 1-like 2, SLC8A3 - solute carrier family 8 (sodium/calcium exchanger), member 3, SLC25A25 - solute carrier family 25 (mitochondrial carrier; phosphate carrier), member …
GO:0006952	defense response	4.75E-6	1.15E-3	1.70	7767	236	1281	66	[CAPZA2 - capping protein (actin filament) muscle z-line, alpha 2, PLAC8 - placenta-specific 8, FN1 - fibronectin 1, DDX60 - dead (asp-glu-ala-asp) box polypeptide 60, MIF - macrophage migration inhibitory factor (glycosylation-inhibiting factor), RELA - v-rel avian reticuloendotheliosis viral oncogene homolog a, SERINC3 - serine incorporator 3, LOXL3 - lysyl oxidase-like 3, TLR4 - toll-like rece…
GO:0051239	regulation of multicellular organismal process	4.95E-6	1.17E-3	1.29	7767	1118	1281	237	[TOB1 - transducer of erbb2, 1, OTUD5 - otu domain containing 5, CASZ1 - castor zinc finger 1, PLAC8 - placenta-specific 8, DDX60 - dead (asp-glu-ala-asp) box polypeptide 60, RFX3 - regulatory factor x, 3 (influences hla class ii expression), TRAIP - traf interacting protein, ABCA1 - atp-binding cassette, sub-family a (abc1), member 1, FLCN - folliculin, MKS1 - meckel syndrome, type 1, SF3A2 - sp…
GO:0035082	axoneme assembly	6.24E-6	1.45E-3	3.83	7767	19	1281	12	[CC2D2A - coiled-coil and c2 domain containing 2a, TTLL1 - tubulin tyrosine ligase-like family, member 1, RSPH4A - radial spoke head 4 homolog a (chlamydomonas), PLA2G3 - phospholipase a2, group iii, GAS8 - growth arrest-specific 8, FAM179B - family with sequence similarity 179, member b, TTLL5 - tubulin tyrosine ligase-like family, member 5, IQCG - iq motif containing g, RP1 - retinitis pigmento…
GO:0050909	sensory perception of taste	1.11E-5	2.54E-3	3.92	7767	17	1281	11	[SCNN1G - sodium channel, non-voltage-gated 1, gamma subunit, ASIC1 - acid-sensing (proton-gated) ion channel 1, SCNN1B - sodium channel, non-voltage-gated 1, beta subunit, SCNN1D - sodium channel, non-voltage-gated 1, delta subunit, PKD2L1 - polycystic kidney disease 2-like 1, ASIC3 - acid-sensing (proton-gated) ion channel 3, GNG13 - guanine nucleotide binding protein (g protein), gamma 13, REE…
GO:0051241	negative regulation of multicellular organismal process	1.15E-5	2.59E-3	1.50	7767	392	1281	97	[TOB1 - transducer of erbb2, 1, LRIG2 - leucine-rich repeats and immunoglobulin-like domains 2, GSTP1 - glutathione s-transferase pi 1, OTUD5 - otu domain containing 5, PLAC8 - placenta-specific 8, FN1 - fibronectin 1, TRAIP - traf interacting protein, FLCN - folliculin, HES1 - hairy and enhancer of split 1, (drosophila), DCN - decorin, BTK - bruton agammaglobulinemia tyrosine kinase, RELB - v-re…
GO:0098771	inorganic ion homeostasis	2.58E-5	5.69E-3	1.58	7767	281	1281	73	[SLC4A10 - solute carrier family 4, sodium bicarbonate transporter, member 10, CHRNA7 - cholinergic receptor, nicotinic, alpha 7 (neuronal), PRKACA - protein kinase, camp-dependent, catalytic, alpha, CAPN3 - calpain 3, (p94), SLC8A3 - solute carrier family 8 (sodium/calcium exchanger), member 3, ATP1A1 - atpase, na+/k+ transporting, alpha 1 polypeptide, SLC31A2 - solute carrier family 31 (copper …
GO:0035094	response to nicotine	2.61E-5	5.67E-3	3.28	7767	24	1281	13	[CHRNE - cholinergic receptor, nicotinic, epsilon (muscle), CHRNA7 - cholinergic receptor, nicotinic, alpha 7 (neuronal), SLC6A3 - solute carrier family 6 (neurotransmitter transporter), member 3, SLC7A11 - solute carrier family 7 (anionic amino acid transporter light chain, xc- system), member 11, CHRNB3 - cholinergic receptor, nicotinic, beta 3 (neuronal), CHRNA2 - cholinergic receptor, nicotin…
GO:0048870	cell motility	2.74E-5	5.85E-3	1.51	7767	350	1281	87	[TIAM1 - t-cell lymphoma invasion and metastasis 1, DST - dystonin, DCHS1 - dachsous 1 (drosophila), FN1 - fibronectin 1, SLC22A16 - solute carrier family 22 (organic cation/carnitine transporter), member 16, CDC42 - cell division cycle 42, LRRC16A - leucine rich repeat containing 16a, MIF - macrophage migration inhibitory factor (glycosylation-inhibiting factor), PTPRK - protein tyrosine phospha…
GO:0045089	positive regulation of innate immune response	2.99E-5	6.28E-3	1.85	7767	138	1281	42	[MUC5B - mucin 5b, oligomeric mucus/gel-forming, FLOT1 - flotillin 1, FGG - fibrinogen gamma chain, PRKACA - protein kinase, camp-dependent, catalytic, alpha, AP1G1 - adaptor-related protein complex 1, gamma 1 subunit, BIRC3 - baculoviral iap repeat containing 3, BIRC2 - baculoviral iap repeat containing 2, DDX60 - dead (asp-glu-ala-asp) box polypeptide 60, UBC - ubiquitin c, RELA - v-rel avian r…
GO:0050801	ion homeostasis	3.1E-5	6.39E-3	1.55	7767	297	1281	76	[SLC4A10 - solute carrier family 4, sodium bicarbonate transporter, member 10, CHRNA7 - cholinergic receptor, nicotinic, alpha 7 (neuronal), CAPN3 - calpain 3, (p94), PRKACA - protein kinase, camp-dependent, catalytic, alpha, SLC8A3 - solute carrier family 8 (sodium/calcium exchanger), member 3, ATP1A1 - atpase, na+/k+ transporting, alpha 1 polypeptide, SLC31A2 - solute carrier family 31 (copper …
GO:0040011	locomotion	3.46E-5	7.03E-3	1.47	7767	387	1281	94	[TIAM1 - t-cell lymphoma invasion and metastasis 1, DST - dystonin, DCHS1 - dachsous 1 (drosophila), FN1 - fibronectin 1, SEMA5B - sema domain, seven thrombospondin repeats (type 1 and type 1-like), transmembrane domain (tm) and short cytoplasmic domain, (semaphorin) 5b, SLC22A16 - solute carrier family 22 (organic cation/carnitine transporter), member 16, CDC42 - cell division cycle 42, LRRC16A …
GO:0098662	inorganic cation transmembrane transport	3.71E-5	7.41E-3	1.56	7767	279	1281	72	[KCNK5 - potassium channel, subfamily k, member 5, SLC4A10 - solute carrier family 4, sodium bicarbonate transporter, member 10, CHRNA7 - cholinergic receptor, nicotinic, alpha 7 (neuronal), SLC8A3 - solute carrier family 8 (sodium/calcium exchanger), member 3, ATP1A1 - atpase, na+/k+ transporting, alpha 1 polypeptide, SLC31A2 - solute carrier family 31 (copper transporter), member 2, TRPC4 - tra…
GO:0022409	positive regulation of cell-cell adhesion	4.19E-5	8.24E-3	2.19	7767	72	1281	26	[FLOT1 - flotillin 1, FGG - fibrinogen gamma chain, CDC42 - cell division cycle 42, HES1 - hairy and enhancer of split 1, (drosophila), GLI3 - gli family zinc finger 3, GLI2 - gli family zinc finger 2, FGA - fibrinogen alpha chain, FLOT2 - flotillin 2, EFNB2 - ephrin-b2, DNAJA3 - dnaj (hsp40) homolog, subfamily a, member 3, GATA3 - gata binding protein 3, LCK - lymphocyte-specific protein tyrosin…
GO:0022407	regulation of cell-cell adhesion	4.24E-5	8.2E-3	1.85	7767	131	1281	40	[FGG - fibrinogen gamma chain, FLOT1 - flotillin 1, CDC42 - cell division cycle 42, HES1 - hairy and enhancer of split 1, (drosophila), GLI3 - gli family zinc finger 3, LOXL3 - lysyl oxidase-like 3, GLI2 - gli family zinc finger 2, FGA - fibrinogen alpha chain, FLOT2 - flotillin 2, EFNB2 - ephrin-b2, CASP3 - caspase 3, apoptosis-related cysteine peptidase, CBFB - core-binding factor, beta subunit…
GO:0045785	positive regulation of cell adhesion	4.24E-5	8.08E-3	1.85	7767	131	1281	40	[FRMD5 - ferm domain containing 5, FGG - fibrinogen gamma chain, FLOT1 - flotillin 1, FN1 - fibronectin 1, KIFAP3 - kinesin-associated protein 3, CDC42 - cell division cycle 42, LRRC16A - leucine rich repeat containing 16a, FLCN - folliculin, HES1 - hairy and enhancer of split 1, (drosophila), IFT74 - intraflagellar transport 74 homolog (chlamydomonas), GLI3 - gli family zinc finger 3, GLI2 - gli…
GO:0003351	epithelial cilium movement	4.42E-5	8.3E-3	3.79	7767	16	1281	10	[TTLL1 - tubulin tyrosine ligase-like family, member 1, CCDC40 - coiled-coil domain containing 40, SPAG17 - sperm associated antigen 17, DNAH1 - dynein, axonemal, heavy chain 1, ROPN1L - rhophilin associated tail protein 1-like, GAS8 - growth arrest-specific 8, OFD1 - oral-facial-digital syndrome 1, NME5 - nme/nm23 family member 5, KIF27 - kinesin family member 27, RFX3 - regulatory factor x, 3 (…
GO:0055080	cation homeostasis	4.6E-5	8.51E-3	1.57	7767	271	1281	70	[SLC4A10 - solute carrier family 4, sodium bicarbonate transporter, member 10, CHRNA7 - cholinergic receptor, nicotinic, alpha 7 (neuronal), PRKACA - protein kinase, camp-dependent, catalytic, alpha, CAPN3 - calpain 3, (p94), SLC8A3 - solute carrier family 8 (sodium/calcium exchanger), member 3, ATP1A1 - atpase, na+/k+ transporting, alpha 1 polypeptide, SLC31A2 - solute carrier family 31 (copper …
GO:0042391	regulation of membrane potential	4.62E-5	8.42E-3	1.65	7767	209	1281	57	[KCNK5 - potassium channel, subfamily k, member 5, CHRNE - cholinergic receptor, nicotinic, epsilon (muscle), CHRNA7 - cholinergic receptor, nicotinic, alpha 7 (neuronal), CHRNB3 - cholinergic receptor, nicotinic, beta 3 (neuronal), SLC8A3 - solute carrier family 8 (sodium/calcium exchanger), member 3, CHRNA2 - cholinergic receptor, nicotinic, alpha 2 (neuronal), CHRNA3 - cholinergic receptor, ni…
GO:0140056	organelle localization by membrane tethering	5.22E-5	9.39E-3	1.94	7767	106	1281	34	[CC2D2A - coiled-coil and c2 domain containing 2a, IQCB1 - iq motif containing b1, PRKACA - protein kinase, camp-dependent, catalytic, alpha, CEP89 - centrosomal protein 89kda, B9D2 - b9 protein domain 2, TCTN3 - tectonic family member 3, TUBB - tubulin, beta class i, TUBA1A - tubulin, alpha 1a, RAB26 - rab26, member ras oncogene family, CETN2 - centrin, ef-hand protein, 2, CEP164 - centrosomal p…
GO:0055065	metal ion homeostasis	6.2E-5	1.1E-2	1.61	7767	230	1281	61	[CHRNA7 - cholinergic receptor, nicotinic, alpha 7 (neuronal), PRKACA - protein kinase, camp-dependent, catalytic, alpha, CAPN3 - calpain 3, (p94), SLC8A3 - solute carrier family 8 (sodium/calcium exchanger), member 3, ATP1A1 - atpase, na+/k+ transporting, alpha 1 polypeptide, SLC31A2 - solute carrier family 31 (copper transporter), member 2, CAMK2D - calcium/calmodulin-dependent protein kinase i…
GO:0022406	membrane docking	6.46E-5	1.13E-2	1.93	7767	107	1281	34	[CC2D2A - coiled-coil and c2 domain containing 2a, IQCB1 - iq motif containing b1, PRKACA - protein kinase, camp-dependent, catalytic, alpha, B9D2 - b9 protein domain 2, CEP89 - centrosomal protein 89kda, TCTN3 - tectonic family member 3, TUBB - tubulin, beta class i, TUBA1A - tubulin, alpha 1a, RAB26 - rab26, member ras oncogene family, CETN2 - centrin, ef-hand protein, 2, CEP164 - centrosomal p…
GO:0007599	hemostasis	7.18E-5	1.24E-2	2.13	7767	74	1281	26	[CAPZA2 - capping protein (actin filament) muscle z-line, alpha 2, FGG - fibrinogen gamma chain, PAPSS2 - 3'-phosphoadenosine 5'-phosphosulfate synthase 2, PRKACA - protein kinase, camp-dependent, catalytic, alpha, CDC42 - cell division cycle 42, LRRC16A - leucine rich repeat containing 16a, PROC - protein c (inactivator of coagulation factors va and viiia), ANXA7 - annexin a7, FGA - fibrinogen a…
GO:0050867	positive regulation of cell activation	7.68E-5	1.31E-2	1.98	7767	95	1281	31	[AP1G1 - adaptor-related protein complex 1, gamma 1 subunit, CAPN3 - calpain 3, (p94), CDC42 - cell division cycle 42, MIF - macrophage migration inhibitory factor (glycosylation-inhibiting factor), HES1 - hairy and enhancer of split 1, (drosophila), GLI3 - gli family zinc finger 3, BST1 - bone marrow stromal cell antigen 1, GLI2 - gli family zinc finger 2, FLOT2 - flotillin 2, BTK - bruton agamm…
GO:0006869	lipid transport	7.85E-5	1.32E-2	1.85	7767	121	1281	37	[CEL - carboxyl ester lipase, TMEM30A - transmembrane protein 30a, PLA2G3 - phospholipase a2, group iii, ABCA13 - atp-binding cassette, sub-family a (abc1), member 13, ABCG8 - atp-binding cassette, sub-family g (white), member 8, ABCA1 - atp-binding cassette, sub-family a (abc1), member 1, ABCG2 - atp-binding cassette, sub-family g (white), member 2, ESYT2 - extended synaptotagmin-like protein 2,…
GO:0050865	regulation of cell activation	7.86E-5	1.3E-2	1.72	7767	166	1281	47	[MUC5B - mucin 5b, oligomeric mucus/gel-forming, FGG - fibrinogen gamma chain, AP1G1 - adaptor-related protein complex 1, gamma 1 subunit, CAPN3 - calpain 3, (p94), CDC42 - cell division cycle 42, MIF - macrophage migration inhibitory factor (glycosylation-inhibiting factor), HES1 - hairy and enhancer of split 1, (drosophila), LOXL3 - lysyl oxidase-like 3, GLI3 - gli family zinc finger 3, BST1 - …
GO:0002756	MyD88-independent toll-like receptor signaling pathway	7.97E-5	1.3E-2	3.90	7767	14	1281	9	[TRAF6 - tnf receptor-associated factor 6, e3 ubiquitin protein ligase, CASP8 - caspase 8, apoptosis-related cysteine peptidase, UBE2D2 - ubiquitin-conjugating enzyme e2d 2, PRKCE - protein kinase c, epsilon, TRAF3 - tnf receptor-associated factor 3, BIRC3 - baculoviral iap repeat containing 3, BIRC2 - baculoviral iap repeat containing 2, TLR4 - toll-like receptor 4, UBC - ubiquitin c]
GO:0086091	regulation of heart rate by cardiac conduction	7.97E-5	1.29E-2	3.90	7767	14	1281	9	[DSP - desmoplakin, SCN5A - sodium channel, voltage-gated, type v, alpha subunit, CAV1 - caveolin 1, caveolae protein, 22kda, CACNB2 - calcium channel, voltage-dependent, beta 2 subunit, CACNA1D - calcium channel, voltage-dependent, l type, alpha 1d subunit, ANK2 - ankyrin 2, neuronal, CACNA1C - calcium channel, voltage-dependent, l type, alpha 1c subunit, CAMK2D - calcium/calmodulin-dependent pr…
GO:0007010	cytoskeleton organization	8.21E-5	1.31E-2	1.46	7767	365	1281	88	[GFAP - glial fibrillary acidic protein, CC2D2A - coiled-coil and c2 domain containing 2a, DST - dystonin, CAPN3 - calpain 3, (p94), TTLL6 - tubulin tyrosine ligase-like family, member 6, MAEA - macrophage erythroblast attacher, TUBA3D - tubulin, alpha 3d, CDC42 - cell division cycle 42, TTLL5 - tubulin tyrosine ligase-like family, member 5, TTLL3 - tubulin tyrosine ligase-like family, member 3, …
GO:0051251	positive regulation of lymphocyte activation	8.77E-5	1.38E-2	2.05	7767	83	1281	28	[AP1G1 - adaptor-related protein complex 1, gamma 1 subunit, CDC42 - cell division cycle 42, MIF - macrophage migration inhibitory factor (glycosylation-inhibiting factor), HES1 - hairy and enhancer of split 1, (drosophila), GLI3 - gli family zinc finger 3, BST1 - bone marrow stromal cell antigen 1, GLI2 - gli family zinc finger 2, FLOT2 - flotillin 2, TLR4 - toll-like receptor 4, BTK - bruton ag…
GO:0015849	organic acid transport	8.94E-5	1.39E-2	1.80	7767	135	1281	40	[SLC6A9 - solute carrier family 6 (neurotransmitter transporter, glycine), member 9, PLA2G3 - phospholipase a2, group iii, GLS - glutaminase, SLC7A4 - solute carrier family 7, member 4, SLC22A6 - solute carrier family 22 (organic anion transporter), member 6, SLC5A12 - solute carrier family 5 (sodium/monocarboxylate cotransporter), member 12, SLC7A1 - solute carrier family 7 (cationic amino acid …
GO:0046942	carboxylic acid transport	8.94E-5	1.37E-2	1.80	7767	135	1281	40	[SLC6A9 - solute carrier family 6 (neurotransmitter transporter, glycine), member 9, PLA2G3 - phospholipase a2, group iii, GLS - glutaminase, SLC7A4 - solute carrier family 7, member 4, SLC22A6 - solute carrier family 22 (organic anion transporter), member 6, SLC5A12 - solute carrier family 5 (sodium/monocarboxylate cotransporter), member 12, SLC7A1 - solute carrier family 7 (cationic amino acid …
GO:0009581	detection of external stimulus	8.95E-5	1.36E-2	2.32	7767	55	1281	21	[OPN4 - opsin 4, PKD2 - polycystic kidney disease 2 (autosomal dominant), GUCA1A - guanylate cyclase activator 1a (retina), SEMA5B - sema domain, seven thrombospondin repeats (type 1 and type 1-like), transmembrane domain (tm) and short cytoplasmic domain, (semaphorin) 5b, PKD1L2 - polycystic kidney disease 1-like 2, RP1 - retinitis pigmentosa 1 (autosomal dominant), CHRNA10 - cholinergic recepto…
GO:0006955	immune response	1.08E-4	1.61E-2	1.64	7767	196	1281	53	[CAPZA2 - capping protein (actin filament) muscle z-line, alpha 2, DDX60 - dead (asp-glu-ala-asp) box polypeptide 60, TCF12 - transcription factor 12, MIF - macrophage migration inhibitory factor (glycosylation-inhibiting factor), SERINC3 - serine incorporator 3, BST1 - bone marrow stromal cell antigen 1, FTH1 - ferritin, heavy polypeptide 1, BTK - bruton agammaglobulinemia tyrosine kinase, TLR4 …
GO:0009582	detection of abiotic stimulus	1.21E-4	1.8E-2	2.27	7767	56	1281	21	[OPN4 - opsin 4, PKD2 - polycystic kidney disease 2 (autosomal dominant), GUCA1A - guanylate cyclase activator 1a (retina), SEMA5B - sema domain, seven thrombospondin repeats (type 1 and type 1-like), transmembrane domain (tm) and short cytoplasmic domain, (semaphorin) 5b, PKD1L2 - polycystic kidney disease 1-like 2, RP1 - retinitis pigmentosa 1 (autosomal dominant), CHRNA10 - cholinergic recepto…
GO:0050817	coagulation	1.22E-4	1.79E-2	2.11	7767	72	1281	25	[CAPZA2 - capping protein (actin filament) muscle z-line, alpha 2, FGG - fibrinogen gamma chain, PAPSS2 - 3'-phosphoadenosine 5'-phosphosulfate synthase 2, PRKACA - protein kinase, camp-dependent, catalytic, alpha, CDC42 - cell division cycle 42, LRRC16A - leucine rich repeat containing 16a, PROC - protein c (inactivator of coagulation factors va and viiia), FGA - fibrinogen alpha chain, H3F3B - …
GO:0007596	blood coagulation	1.22E-4	1.77E-2	2.11	7767	72	1281	25	[CAPZA2 - capping protein (actin filament) muscle z-line, alpha 2, FGG - fibrinogen gamma chain, PAPSS2 - 3'-phosphoadenosine 5'-phosphosulfate synthase 2, PRKACA - protein kinase, camp-dependent, catalytic, alpha, CDC42 - cell division cycle 42, LRRC16A - leucine rich repeat containing 16a, PROC - protein c (inactivator of coagulation factors va and viiia), FGA - fibrinogen alpha chain, H3F3B - …
GO:0051592	response to calcium ion	1.24E-4	1.77E-2	2.22	7767	60	1281	22	[RYR3 - ryanodine receptor 3, ENTPD6 - ectonucleoside triphosphate diphosphohydrolase 6 (putative), PKD2 - polycystic kidney disease 2 (autosomal dominant), FGG - fibrinogen gamma chain, GUCA1A - guanylate cyclase activator 1a (retina), EEF2K - eukaryotic elongation factor-2 kinase, CAPN3 - calpain 3, (p94), PPP3CA - protein phosphatase 3, catalytic subunit, alpha isozyme, WNK1 - wnk lysine defic…
GO:0060078	regulation of postsynaptic membrane potential	1.24E-4	1.75E-2	2.22	7767	60	1281	22	[GRIN1 - glutamate receptor, ionotropic, n-methyl d-aspartate 1, PKD2 - polycystic kidney disease 2 (autosomal dominant), P2RX4 - purinergic receptor p2x, ligand-gated ion channel, 4, CHRNE - cholinergic receptor, nicotinic, epsilon (muscle), GRIK1 - glutamate receptor, ionotropic, kainate 1, CHRNA7 - cholinergic receptor, nicotinic, alpha 7 (neuronal), GRIK2 - glutamate receptor, ionotropic, kai…
GO:0030003	cellular cation homeostasis	1.26E-4	1.76E-2	1.56	7767	245	1281	63	[SLC4A10 - solute carrier family 4, sodium bicarbonate transporter, member 10, CHRNA7 - cholinergic receptor, nicotinic, alpha 7 (neuronal), PRKACA - protein kinase, camp-dependent, catalytic, alpha, CAPN3 - calpain 3, (p94), SLC8A3 - solute carrier family 8 (sodium/calcium exchanger), member 3, ATP1A1 - atpase, na+/k+ transporting, alpha 1 polypeptide, SLC31A2 - solute carrier family 31 (copper …
GO:0051249	regulation of lymphocyte activation	1.27E-4	1.76E-2	1.80	7767	128	1281	38	[AP1G1 - adaptor-related protein complex 1, gamma 1 subunit, CDC42 - cell division cycle 42, MIF - macrophage migration inhibitory factor (glycosylation-inhibiting factor), HES1 - hairy and enhancer of split 1, (drosophila), GLI3 - gli family zinc finger 3, LOXL3 - lysyl oxidase-like 3, GLI2 - gli family zinc finger 2, BST1 - bone marrow stromal cell antigen 1, FLOT2 - flotillin 2, BTK - bruton a…
GO:0006873	cellular ion homeostasis	1.3E-4	1.78E-2	1.55	7767	255	1281	65	[SLC4A10 - solute carrier family 4, sodium bicarbonate transporter, member 10, CHRNA7 - cholinergic receptor, nicotinic, alpha 7 (neuronal), CAPN3 - calpain 3, (p94), PRKACA - protein kinase, camp-dependent, catalytic, alpha, SLC8A3 - solute carrier family 8 (sodium/calcium exchanger), member 3, ATP1A1 - atpase, na+/k+ transporting, alpha 1 polypeptide, SLC31A2 - solute carrier family 31 (copper …
GO:0072507	divalent inorganic cation homeostasis	1.4E-4	1.9E-2	1.66	7767	179	1281	49	[CHRNA7 - cholinergic receptor, nicotinic, alpha 7 (neuronal), CAPN3 - calpain 3, (p94), PRKACA - protein kinase, camp-dependent, catalytic, alpha, SLC8A3 - solute carrier family 8 (sodium/calcium exchanger), member 3, CAMK2D - calcium/calmodulin-dependent protein kinase ii delta, ANXA7 - annexin a7, TRPC4 - transient receptor potential cation channel, subfamily c, member 4, ANXA6 - annexin a6, S…
GO:0009855	determination of bilateral symmetry	1.51E-4	2.02E-2	2.35	7767	49	1281	19	[CC2D2A - coiled-coil and c2 domain containing 2a, PKD2 - polycystic kidney disease 2 (autosomal dominant), CCDC151 - coiled-coil domain containing 151, DRC1 - dynein regulatory complex subunit 1 homolog (chlamydomonas), PCSK5 - proprotein convertase subtilisin/kexin type 5, MKS1 - meckel syndrome, type 1, DAW1 - dynein assembly factor with wdr repeat domains 1, IFT74 - intraflagellar transport 7…
GO:0009799	specification of symmetry	1.51E-4	2.00E-02	2.35	7767	49	1281	19	[CC2D2A - coiled-coil and c2 domain containing 2a, PKD2 - polycystic kidney disease 2 (autosomal dominant), CCDC151 - coiled-coil domain containing 151, DRC1 - dynein regulatory complex subunit 1 homolog (chlamydomonas), PCSK5 - proprotein convertase subtilisin/kexin type 5, MKS1 - meckel syndrome, type 1, DAW1 - dynein assembly factor with wdr repeat domains 1, IFT74 - intraflagellar transport 7…
GO:0007368	determination of left/right symmetry	1.51E-4	1.98E-2	2.35	7767	49	1281	19	[CC2D2A - coiled-coil and c2 domain containing 2a, PKD2 - polycystic kidney disease 2 (autosomal dominant), CCDC151 - coiled-coil domain containing 151, DRC1 - dynein regulatory complex subunit 1 homolog (chlamydomonas), PCSK5 - proprotein convertase subtilisin/kexin type 5, MKS1 - meckel syndrome, type 1, DAW1 - dynein assembly factor with wdr repeat domains 1, IFT74 - intraflagellar transport 7…
GO:0045687	positive regulation of glial cell differentiation	1.7E-4	2.21E-2	3.64	7767	15	1281	9	[HES1 - hairy and enhancer of split 1, (drosophila), RELA - v-rel avian reticuloendotheliosis viral oncogene homolog a, BMP2 - bone morphogenetic protein 2, HDAC2 - histone deacetylase 2, NKX6-1 - nk6 homeobox 1, NKX2-2 - nk2 homeobox 2, DICER1 - dicer 1, ribonuclease type iii, RHEB - ras homolog enriched in brain, NOTCH1 - notch 1]
GO:0006875	cellular metal ion homeostasis	1.7E-4	2.19E-2	1.60	7767	204	1281	54	[CHRNA7 - cholinergic receptor, nicotinic, alpha 7 (neuronal), CAPN3 - calpain 3, (p94), PRKACA - protein kinase, camp-dependent, catalytic, alpha, SLC8A3 - solute carrier family 8 (sodium/calcium exchanger), member 3, ATP1A1 - atpase, na+/k+ transporting, alpha 1 polypeptide, SLC31A2 - solute carrier family 31 (copper transporter), member 2, CAMK2D - calcium/calmodulin-dependent protein kinase i…
GO:0050877	nervous system process	1.72E-4	2.19E-2	1.45	7767	352	1281	84	[LRIG2 - leucine-rich repeats and immunoglobulin-like domains 2, NCAM2 - neural cell adhesion molecule 2, SIX6 - six homeobox 6, CHRNA7 - cholinergic receptor, nicotinic, alpha 7 (neuronal), EML2 - echinoderm microtubule associated protein like 2, SLC6A3 - solute carrier family 6 (neurotransmitter transporter), member 3, SLC6A4 - solute carrier family 6 (neurotransmitter transporter), member 4, S…
GO:0015701	bicarbonate transport	1.75E-4	2.21E-2	3.37	7767	18	1281	10	[BEST1 - bestrophin 1, SLC4A10 - solute carrier family 4, sodium bicarbonate transporter, member 10, SLC26A2 - solute carrier family 26 (anion exchanger), member 2, CA2 - carbonic anhydrase ii, SLC26A5 - solute carrier family 26 (anion exchanger), member 5, SLC26A11 - solute carrier family 26 (anion exchanger), member 11, CA12 - carbonic anhydrase xii, CA13 - carbonic anhydrase xiii, CA9 - carbon…
GO:0032101	regulation of response to external stimulus	1.8E-4	2.25E-2	1.59	7767	214	1281	56	[TIAM1 - t-cell lymphoma invasion and metastasis 1, LRIG2 - leucine-rich repeats and immunoglobulin-like domains 2, GSTP1 - glutathione s-transferase pi 1, CAPN3 - calpain 3, (p94), BIRC3 - baculoviral iap repeat containing 3, SLC6A3 - solute carrier family 6 (neurotransmitter transporter), member 3, BIRC2 - baculoviral iap repeat containing 2, DDX60 - dead (asp-glu-ala-asp) box polypeptide 60, T…
GO:0045088	regulation of innate immune response	1.9E-4	2.34E-2	1.67	7767	167	1281	46	[MUC5B - mucin 5b, oligomeric mucus/gel-forming, FLOT1 - flotillin 1, FGG - fibrinogen gamma chain, PRKACA - protein kinase, camp-dependent, catalytic, alpha, AP1G1 - adaptor-related protein complex 1, gamma 1 subunit, BIRC3 - baculoviral iap repeat containing 3, BIRC2 - baculoviral iap repeat containing 2, DDX60 - dead (asp-glu-ala-asp) box polypeptide 60, UBC - ubiquitin c, RELA - v-rel avian r…
GO:0060079	excitatory postsynaptic potential	1.96E-4	2.4E-2	2.37	7767	46	1281	18	[P2RX4 - purinergic receptor p2x, ligand-gated ion channel, 4, GRIN1 - glutamate receptor, ionotropic, n-methyl d-aspartate 1, CHRNE - cholinergic receptor, nicotinic, epsilon (muscle), GRIK1 - glutamate receptor, ionotropic, kainate 1, CHRNA7 - cholinergic receptor, nicotinic, alpha 7 (neuronal), GRIK2 - glutamate receptor, ionotropic, kainate 2, PPP3CA - protein phosphatase 3, catalytic subunit…
GO:0030155	regulation of cell adhesion	2.03E-4	2.46E-2	1.54	7767	244	1281	62	[FN1 - fibronectin 1, KIFAP3 - kinesin-associated protein 3, CDC42 - cell division cycle 42, LRRC16A - leucine rich repeat containing 16a, FLCN - folliculin, HES1 - hairy and enhancer of split 1, (drosophila), IFT74 - intraflagellar transport 74 homolog (chlamydomonas), LOXL3 - lysyl oxidase-like 3, BST1 - bone marrow stromal cell antigen 1, FLOT2 - flotillin 2, CASP3 - caspase 3, apoptosis-relat…
GO:0090287	regulation of cellular response to growth factor stimulus	2.06E-4	2.47E-2	1.87	7767	104	1281	32	[TOB1 - transducer of erbb2, 1, XDH - xanthine dehydrogenase, RBPJ - recombination signal binding protein for immunoglobulin kappa j region, PPM1A - protein phosphatase, mg2+/mn2+ dependent, 1a, SLIT2 - slit homolog 2 (drosophila), ADAM17 - adam metallopeptidase domain 17, UBC - ubiquitin c, FLCN - folliculin, TMPRSS6 - transmembrane protease, serine 6, PELO - pelota homolog (drosophila), HES1 - …
GO:1902589	single-organism organelle organization	2.16E-4	2.56E-2	1.34	7767	546	1281	121	[DST - dystonin, CEP89 - centrosomal protein 89kda, TTC26 - tetratricopeptide repeat domain 26, B9D2 - b9 protein domain 2, WDR19 - wd repeat domain 19, CDC42 - cell division cycle 42, ATAT1 - alpha tubulin acetyltransferase 1, RFX3 - regulatory factor x, 3 (influences hla class ii expression), MKS1 - meckel syndrome, type 1, FLNB - filamin b, beta, C16orf80 - chromosome 16 open reading frame 80,…
GO:0060759	regulation of response to cytokine stimulus	2.16E-4	2.54E-2	2.20	7767	58	1281	21	[CBFB - core-binding factor, beta subunit, MAPK7 - mitogen-activated protein kinase 7, GSTP1 - glutathione s-transferase pi 1, BIRC3 - baculoviral iap repeat containing 3, BIRC2 - baculoviral iap repeat containing 2, CAV1 - caveolin 1, caveolae protein, 22kda, SLIT2 - slit homolog 2 (drosophila), SPHK1 - sphingosine kinase 1, TRAIP - traf interacting protein, WNT5A - wingless-type mmtv integratio…
GO:0032879	regulation of localization	2.34E-4	2.72E-2	1.22	7767	1152	1281	232	[LRRC16A - leucine rich repeat containing 16a, SLC31A2 - solute carrier family 31 (copper transporter), member 2, RFX3 - regulatory factor x, 3 (influences hla class ii expression), ABCA1 - atp-binding cassette, sub-family a (abc1), member 1, FLCN - folliculin, HES1 - hairy and enhancer of split 1, (drosophila), BST1 - bone marrow stromal cell antigen 1, TRPM2 - transient receptor potential catio…
GO:0051179	localization	2.39E-4	2.76E-2	1.13	7767	2426	1281	454	[PLAC8 - placenta-specific 8, CEP89 - centrosomal protein 89kda, TTC26 - tetratricopeptide repeat domain 26, WDR19 - wd repeat domain 19, PDIA4 - protein disulfide isomerase family a, member 4, LRRC16A - leucine rich repeat containing 16a, SLC31A2 - solute carrier family 31 (copper transporter), member 2, SLC5A12 - solute carrier family 5 (sodium/monocarboxylate cotransporter), member 12, ABCA1 -…
GO:2000050	regulation of non-canonical Wnt signaling pathway	2.47E-4	2.83E-2	4.24	7767	10	1281	7	[CSNK1E - casein kinase 1, epsilon, TIAM1 - t-cell lymphoma invasion and metastasis 1, ANKRD6 - ankyrin repeat domain 6, SFRP2 - secreted frizzled-related protein 2, CSNK1D - casein kinase 1, delta, WNT5A - wingless-type mmtv integration site family, member 5a, MKS1 - meckel syndrome, type 1]
GO:0060294	cilium movement involved in cell motility	2.47E-4	2.8E-2	4.24	7767	10	1281	7	[TEKT2 - tektin 2 (testicular), TTLL1 - tubulin tyrosine ligase-like family, member 1, TEKT1 - tektin 1, DNAH1 - dynein, axonemal, heavy chain 1, TEKT4 - tektin 4, GAS8 - growth arrest-specific 8, TEKT3 - tektin 3]
GO:0001578	microtubule bundle formation	2.54E-4	2.86E-2	2.65	7767	32	1281	14	[PRC1 - protein regulator of cytokinesis 1, CC2D2A - coiled-coil and c2 domain containing 2a, PLA2G3 - phospholipase a2, group iii, TTLL6 - tubulin tyrosine ligase-like family, member 6, TTLL5 - tubulin tyrosine ligase-like family, member 5, IQCG - iq motif containing g, RP1 - retinitis pigmentosa 1 (autosomal dominant), RSPH1 - radial spoke head 1 homolog (chlamydomonas), TTLL3 - tubulin tyrosin…
GO:0002696	positive regulation of leukocyte activation	2.55E-4	2.84E-2	1.91	7767	92	1281	29	[AP1G1 - adaptor-related protein complex 1, gamma 1 subunit, CDC42 - cell division cycle 42, MIF - macrophage migration inhibitory factor (glycosylation-inhibiting factor), HES1 - hairy and enhancer of split 1, (drosophila), GLI3 - gli family zinc finger 3, BST1 - bone marrow stromal cell antigen 1, GLI2 - gli family zinc finger 2, FLOT2 - flotillin 2, TLR4 - toll-like receptor 4, BTK - bruton ag…
GO:0031349	positive regulation of defense response	2.7E-4	2.98E-2	1.67	7767	160	1281	44	[MUC5B - mucin 5b, oligomeric mucus/gel-forming, FLOT1 - flotillin 1, FGG - fibrinogen gamma chain, AP1G1 - adaptor-related protein complex 1, gamma 1 subunit, PRKACA - protein kinase, camp-dependent, catalytic, alpha, BIRC3 - baculoviral iap repeat containing 3, BIRC2 - baculoviral iap repeat containing 2, DDX60 - dead (asp-glu-ala-asp) box polypeptide 60, UBC - ubiquitin c, RELA - v-rel avian r…
GO:0030198	extracellular matrix organization	2.79E-4	3.06E-2	1.82	7767	110	1281	33	[ITGA9 - integrin, alpha 9, FGG - fibrinogen gamma chain, FLOT1 - flotillin 1, FN1 - fibronectin 1, ADAM19 - adam metallopeptidase domain 19, TMPRSS6 - transmembrane protease, serine 6, TLL1 - tolloid-like 1, PXDN - peroxidasin homolog (drosophila), LOXL3 - lysyl oxidase-like 3, TLL2 - tolloid-like 2, FGA - fibrinogen alpha chain, DCN - decorin, TNXB - tenascin xb, NID2 - nidogen 2 (osteonidogen)…
GO:0030154	cell differentiation	2.96E-4	3.21E-2	1.28	7767	743	1281	157	[ODF3 - outer dense fiber of sperm tails 3, FN1 - fibronectin 1, PLAC8 - placenta-specific 8, SCUBE2 - signal peptide, cub domain, egf-like 2, ELK1 - elk1, member of ets oncogene family, CDC42 - cell division cycle 42, GSTA2 - glutathione s-transferase alpha 2, RFX3 - regulatory factor x, 3 (influences hla class ii expression), EML1 - echinoderm microtubule associated protein like 1, HSBP1 - heat…
GO:0071560	cellular response to transforming growth factor beta stimulus	3.15E-4	3.39E-2	2.72	7767	29	1281	13	[TGFBR1 - transforming growth factor, beta receptor 1, MAPK7 - mitogen-activated protein kinase 7, EPB41L5 - erythrocyte membrane protein band 4.1 like 5, PPM1A - protein phosphatase, mg2+/mn2+ dependent, 1a, CAV1 - caveolin 1, caveolae protein, 22kda, WNT5A - wingless-type mmtv integration site family, member 5a, YES1 - v-yes-1 yamaguchi sarcoma viral oncogene homolog 1, PDE2A - phosphodiesteras…
GO:0045103	intermediate filament-based process	3.16E-4	3.37E-2	3.73	7767	13	1281	8	[DST - dystonin, CSNK1A1 - casein kinase 1, alpha 1, DSP - desmoplakin, VIM - vimentin, DNAJB6 - dnaj (hsp40) homolog, subfamily b, member 6, VPS54 - vacuolar protein sorting 54 homolog (s. cerevisiae), NEFM - neurofilament, medium polypeptide, NEFH - neurofilament, heavy polypeptide]
GO:0045104	intermediate filament cytoskeleton organization	3.16E-4	3.34E-2	3.73	7767	13	1281	8	[DST - dystonin, CSNK1A1 - casein kinase 1, alpha 1, DSP - desmoplakin, VIM - vimentin, DNAJB6 - dnaj (hsp40) homolog, subfamily b, member 6, VPS54 - vacuolar protein sorting 54 homolog (s. cerevisiae), NEFM - neurofilament, medium polypeptide, NEFH - neurofilament, heavy polypeptide]
GO:0033344	cholesterol efflux	3.16E-4	3.31E-2	3.73	7767	13	1281	8	[ABCA5 - atp-binding cassette, sub-family a (abc1), member 5, ABCG8 - atp-binding cassette, sub-family g (white), member 8, SCARB1 - scavenger receptor class b, member 1, SOAT1 - sterol o-acyltransferase 1, NPC2 - niemann-pick disease, type c2, ABCA1 - atp-binding cassette, sub-family a (abc1), member 1, ABCG1 - atp-binding cassette, sub-family g (white), member 1, ABCG2 - atp-binding cassette, s…
GO:0045087	innate immune response	3.36E-4	3.49E-2	1.80	7767	111	1281	33	[CAPZA2 - capping protein (actin filament) muscle z-line, alpha 2, TUBB - tubulin, beta class i, DDX60 - dead (asp-glu-ala-asp) box polypeptide 60, MIF - macrophage migration inhibitory factor (glycosylation-inhibiting factor), UBC - ubiquitin c, SERINC3 - serine incorporator 3, MX2 - myxovirus (influenza virus) resistance 2 (mouse), FGA - fibrinogen alpha chain, MX1 - myxovirus (influenza virus)…
GO:0043062	extracellular structure organization	3.36E-4	3.47E-2	1.80	7767	111	1281	33	[FLOT1 - flotillin 1, FGG - fibrinogen gamma chain, ITGA9 - integrin, alpha 9, FN1 - fibronectin 1, ADAM19 - adam metallopeptidase domain 19, TMPRSS6 - transmembrane protease, serine 6, TLL1 - tolloid-like 1, PXDN - peroxidasin homolog (drosophila), LOXL3 - lysyl oxidase-like 3, TLL2 - tolloid-like 2, FGA - fibrinogen alpha chain, DCN - decorin, TNXB - tenascin xb, NID2 - nidogen 2 (osteonidogen)…
GO:0007507	heart development	3.55E-4	3.63E-2	1.86	7767	98	1281	30	[ADIPOR2 - adiponectin receptor 2, CC2D2A - coiled-coil and c2 domain containing 2a, PKD2 - polycystic kidney disease 2 (autosomal dominant), ADAM19 - adam metallopeptidase domain 19, IFT74 - intraflagellar transport 74 homolog (chlamydomonas), GLI3 - gli family zinc finger 3, MTHFD1 - methylenetetrahydrofolate dehydrogenase (nadp+ dependent) 1, methenyltetrahydrofolate cyclohydrolase, formyltetr…
GO:0001959	regulation of cytokine-mediated signaling pathway	3.73E-4	3.78E-2	2.22	7767	52	1281	19	[CBFB - core-binding factor, beta subunit, GSTP1 - glutathione s-transferase pi 1, BIRC3 - baculoviral iap repeat containing 3, BIRC2 - baculoviral iap repeat containing 2, SLIT2 - slit homolog 2 (drosophila), CAV1 - caveolin 1, caveolae protein, 22kda, SPHK1 - sphingosine kinase 1, TRAIP - traf interacting protein, WNT5A - wingless-type mmtv integration site family, member 5a, UBC - ubiquitin c,…
GO:0002694	regulation of leukocyte activation	3.84E-4	3.87E-2	1.66	7767	153	1281	42	[MUC5B - mucin 5b, oligomeric mucus/gel-forming, AP1G1 - adaptor-related protein complex 1, gamma 1 subunit, CDC42 - cell division cycle 42, MIF - macrophage migration inhibitory factor (glycosylation-inhibiting factor), HES1 - hairy and enhancer of split 1, (drosophila), GLI3 - gli family zinc finger 3, LOXL3 - lysyl oxidase-like 3, BST1 - bone marrow stromal cell antigen 1, GLI2 - gli family zi…
GO:0098602	single organism cell adhesion	4.02E-4	4.02E-2	1.79	7767	112	1281	33	[NLGN4Y - neuroligin 4, y-linked, FGG - fibrinogen gamma chain, NCAM2 - neural cell adhesion molecule 2, FN1 - fibronectin 1, KIFC3 - kinesin family member c3, CDC42 - cell division cycle 42, GCNT1 - glucosaminyl (n-acetyl) transferase 1, core 2, CERCAM - cerebral endothelial cell adhesion molecule, EGFR - epidermal growth factor receptor, FGA - fibrinogen alpha chain, CLIC1 - chloride intracellu…
GO:0031344	regulation of cell projection organization	4.19E-4	4.16E-2	1.47	7767	280	1281	68	[TMEM30A - transmembrane protein 30a, TIAM1 - t-cell lymphoma invasion and metastasis 1, LRIG2 - leucine-rich repeats and immunoglobulin-like domains 2, FN1 - fibronectin 1, CDC42 - cell division cycle 42, CHRNA3 - cholinergic receptor, nicotinic, alpha 3 (neuronal), LRRC16A - leucine rich repeat containing 16a, SF3A2 - splicing factor 3a, subunit 2, 66kda, MAPT - microtubule-associated protein t…
GO:0010803	regulation of tumor necrosis factor-mediated signaling pathway	4.62E-4	4.54E-2	2.90	7767	23	1281	11	[CASP8 - caspase 8, apoptosis-related cysteine peptidase, GSTP1 - glutathione s-transferase pi 1, BIRC3 - baculoviral iap repeat containing 3, BIRC2 - baculoviral iap repeat containing 2, HIST1H2BJ - histone cluster 1, h2bj, CYLD - cylindromatosis (turban tumor syndrome), SHARPIN - shank-associated rh domain interactor, SPHK1 - sphingosine kinase 1, TRAIP - traf interacting protein, UBC - ubiquit…
GO:0022617	extracellular matrix disassembly	4.73E-4	4.61E-2	2.63	7767	30	1281	13	[FLOT1 - flotillin 1, SCUBE1 - signal peptide, cub domain, egf-like 1, FN1 - fibronectin 1, KIF9 - kinesin family member 9, LCP1 - lymphocyte cytosolic protein 1 (l-plastin), TMPRSS6 - transmembrane protease, serine 6, TLL1 - tolloid-like 1, BMP1 - bone morphogenetic protein 1, TLL2 - tolloid-like 2, DCN - decorin, FBN1 - fibrillin 1, FBN2 - fibrillin 2, LAMC1 - laminin, gamma 1 (formerly lamb2)]
GO:0002221	pattern recognition receptor signaling pathway	4.9E-4	4.75E-2	2.23	7767	49	1281	18	[FGG - fibrinogen gamma chain, BIRC3 - baculoviral iap repeat containing 3, CTSB - cathepsin b, BIRC2 - baculoviral iap repeat containing 2, FCN1 - ficolin (collagen/fibrinogen domain containing) 1, UBC - ubiquitin c, TRAF6 - tnf receptor-associated factor 6, e3 ubiquitin protein ligase, RELA - v-rel avian reticuloendotheliosis viral oncogene homolog a, UBE2D2 - ubiquitin-conjugating enzyme e2d 2…
GO:0072503	cellular divalent inorganic cation homeostasis	5.03E-4	4.83E-2	1.61	7767	169	1281	45	[TRPM7 - transient receptor potential cation channel, subfamily m, member 7, PKD2 - polycystic kidney disease 2 (autosomal dominant), CHRNA7 - cholinergic receptor, nicotinic, alpha 7 (neuronal), PRKACA - protein kinase, camp-dependent, catalytic, alpha, CAPN3 - calpain 3, (p94), SLC8A3 - solute carrier family 8 (sodium/calcium exchanger), member 3, VAPB - vamp (vesicle-associated membrane protei…
GO:0045595	regulation of cell differentiation	5.16E-4	4.92E-2	1.28	7767	708	1281	149	[TOB1 - transducer of erbb2, 1, LRIG2 - leucine-rich repeats and immunoglobulin-like domains 2, FN1 - fibronectin 1, CASZ1 - castor zinc finger 1, BIRC2 - baculoviral iap repeat containing 2, CDC42 - cell division cycle 42, ATAT1 - alpha tubulin acetyltransferase 1, TCF12 - transcription factor 12, LRRC16A - leucine rich repeat containing 16a, ABCA1 - atp-binding cassette, sub-family a (abc1), me…
GO:0051049	regulation of transport	5.48E-4	5.18E-2	1.25	7767	851	1281	175	[FN1 - fibronectin 1, DPCR1 - diffuse panbronchiolitis critical region 1, CDC42 - cell division cycle 42, MIF - macrophage migration inhibitory factor (glycosylation-inhibiting factor), SLC31A2 - solute carrier family 31 (copper transporter), member 2, ABCA1 - atp-binding cassette, sub-family a (abc1), member 1, RFX3 - regulatory factor x, 3 (influences hla class ii expression), HES1 - hairy and …
GO:0050863	regulation of T cell activation	5.64E-4	5.3E-2	1.83	7767	96	1281	29	[CDC42 - cell division cycle 42, HES1 - hairy and enhancer of split 1, (drosophila), LOXL3 - lysyl oxidase-like 3, GLI3 - gli family zinc finger 3, GLI2 - gli family zinc finger 2, FLOT2 - flotillin 2, EFNB2 - ephrin-b2, CASP3 - caspase 3, apoptosis-related cysteine peptidase, CBFB - core-binding factor, beta subunit, DNAJA3 - dnaj (hsp40) homolog, subfamily a, member 3, GATA3 - gata binding prot…
GO:0007165	signal transduction	5.68E-4	5.3E-2	1.15	7767	1801	1281	343	[TOB1 - transducer of erbb2, 1, DST - dystonin, SCUBE2 - signal peptide, cub domain, egf-like 2, KIFAP3 - kinesin-associated protein 3, TTC26 - tetratricopeptide repeat domain 26, WDR19 - wd repeat domain 19, TRAIP - traf interacting protein, ABCA1 - atp-binding cassette, sub-family a (abc1), member 1, FLCN - folliculin, HES1 - hairy and enhancer of split 1, (drosophila), RELA - v-rel avian retic…
GO:0120035	regulation of plasma membrane bounded cell projection organization	5.77E-4	5.34E-2	1.46	7767	278	1281	67	[TMEM30A - transmembrane protein 30a, TIAM1 - t-cell lymphoma invasion and metastasis 1, LRIG2 - leucine-rich repeats and immunoglobulin-like domains 2, FN1 - fibronectin 1, CDC42 - cell division cycle 42, CHRNA3 - cholinergic receptor, nicotinic, alpha 3 (neuronal), LRRC16A - leucine rich repeat containing 16a, SF3A2 - splicing factor 3a, subunit 2, 66kda, MAPT - microtubule-associated protein t…
GO:0030104	water homeostasis	5.9E-4	5.42E-2	2.69	7767	27	1281	12	[ANXA7 - annexin a7, SCNN1G - sodium channel, non-voltage-gated 1, gamma subunit, SCNN1B - sodium channel, non-voltage-gated 1, beta subunit, ABCA12 - atp-binding cassette, sub-family a (abc1), member 12, AQP9 - aquaporin 9, PRKACA - protein kinase, camp-dependent, catalytic, alpha, ADCY9 - adenylate cyclase 9, AVP - arginine vasopressin, PRKAR2B - protein kinase, camp-dependent, regulatory, type…
GO:0045109	intermediate filament organization	6.28E-4	5.73E-2	5.05	7767	6	1281	5	[DSP - desmoplakin, VIM - vimentin, DNAJB6 - dnaj (hsp40) homolog, subfamily b, member 6, NEFM - neurofilament, medium polypeptide, NEFH - neurofilament, heavy polypeptide]
GO:0042509	regulation of tyrosine phosphorylation of STAT protein	6.3E-4	5.71E-2	3.46	7767	14	1281	8	[HES1 - hairy and enhancer of split 1, (drosophila), CSF1R - colony stimulating factor 1 receptor, PPP2CA - protein phosphatase 2, catalytic subunit, alpha isozyme, HDAC2 - histone deacetylase 2, ARL2BP - adp-ribosylation factor-like 2 binding protein, ERBB4 - v-erb-b2 avian erythroblastic leukemia viral oncogene homolog 4, FYN - fyn oncogene related to src, fgr, yes, CAV1 - caveolin 1, caveolae …
GO:1903825	organic acid transmembrane transport	6.45E-4	5.79E-2	2.13	7767	54	1281	19	[CPT1A - carnitine palmitoyltransferase 1a (liver), SLC6A9 - solute carrier family 6 (neurotransmitter transporter, glycine), member 9, AQP9 - aquaporin 9, SLC16A12 - solute carrier family 16, member 12, SLC7A11 - solute carrier family 7 (anionic amino acid transporter light chain, xc- system), member 11, SLC1A6 - solute carrier family 1 (high affinity aspartate/glutamate transporter), member 6, …
GO:2000021	regulation of ion homeostasis	6.81E-4	6.08E-2	1.81	7767	97	1281	29	[PKD2 - polycystic kidney disease 2 (autosomal dominant), PRKACA - protein kinase, camp-dependent, catalytic, alpha, CAPN3 - calpain 3, (p94), CAMK2D - calcium/calmodulin-dependent protein kinase ii delta, CA2 - carbonic anhydrase ii, GCLM - glutamate-cysteine ligase, modifier subunit, DCN - decorin, TRPM2 - transient receptor potential cation channel, subfamily m, member 2, AVP - arginine vasopr…
GO:0045597	positive regulation of cell differentiation	6.86E-4	6.08E-2	1.40	7767	351	1281	81	[TIAM1 - t-cell lymphoma invasion and metastasis 1, TMEM30A - transmembrane protein 30a, FN1 - fibronectin 1, NEK5 - nima-related kinase 5, CDC42 - cell division cycle 42, TCF12 - transcription factor 12, LRRC16A - leucine rich repeat containing 16a, RFX3 - regulatory factor x, 3 (influences hla class ii expression), SF3A2 - splicing factor 3a, subunit 2, 66kda, RELA - v-rel avian reticuloendothe…
GO:0042060	wound healing	6.93E-4	6.1E-2	2.54	7767	31	1281	13	[TGFBR1 - transforming growth factor, beta receptor 1, ITGA9 - integrin, alpha 9, FN1 - fibronectin 1, SCARB1 - scavenger receptor class b, member 1, WNT5A - wingless-type mmtv integration site family, member 5a, GLI3 - gli family zinc finger 3, EGFR - epidermal growth factor receptor, DCN - decorin, DSP - desmoplakin, PAK1 - p21 protein (cdc42/rac)-activated kinase 1, CASP3 - caspase 3, apoptosi…
GO:0071578	zinc II ion transmembrane import	7.37E-4	6.44E-2	6.06	7767	4	1281	4	[SLC39A4 - solute carrier family 39 (zinc transporter), member 4, SLC39A6 - solute carrier family 39 (zinc transporter), member 6, SLC39A10 - solute carrier family 39 (zinc transporter), member 10, SLC39A14 - solute carrier family 39 (zinc transporter), member 14]
GO:0045084	positive regulation of interleukin-12 biosynthetic process	7.37E-4	6.4E-2	6.06	7767	4	1281	4	[RELA - v-rel avian reticuloendotheliosis viral oncogene homolog a, TRAF6 - tnf receptor-associated factor 6, e3 ubiquitin protein ligase, IRF1 - interferon regulatory factor 1, TLR4 - toll-like receptor 4]
GO:0050957	equilibrioception	7.37E-4	6.35E-2	6.06	7767	4	1281	4	[CDH23 - cadherin-related 23, USH1C - usher syndrome 1c (autosomal recessive, severe), USH1G - usher syndrome 1g (autosomal recessive), MYO7A - myosin viia]
GO:0070201	regulation of establishment of protein localization	7.46E-4	6.39E-2	1.36	7767	409	1281	92	[TIAM1 - t-cell lymphoma invasion and metastasis 1, TMEM30A - transmembrane protein 30a, FN1 - fibronectin 1, PRKACA - protein kinase, camp-dependent, catalytic, alpha, DPCR1 - diffuse panbronchiolitis critical region 1, CDC42 - cell division cycle 42, MIF - macrophage migration inhibitory factor (glycosylation-inhibiting factor), RFX3 - regulatory factor x, 3 (influences hla class ii expression)…
GO:0002684	positive regulation of immune system process	7.52E-4	6.4E-2	1.42	7767	311	1281	73	[AP1G1 - adaptor-related protein complex 1, gamma 1 subunit, PRKACA - protein kinase, camp-dependent, catalytic, alpha, BIRC3 - baculoviral iap repeat containing 3, BIRC2 - baculoviral iap repeat containing 2, DDX60 - dead (asp-glu-ala-asp) box polypeptide 60, CDC42 - cell division cycle 42, MIF - macrophage migration inhibitory factor (glycosylation-inhibiting factor), HES1 - hairy and enhancer …
GO:0001818	negative regulation of cytokine production	7.78E-4	6.57E-2	2.02	7767	63	1281	21	[RPS6KA5 - ribosomal protein s6 kinase, 90kda, polypeptide 5, OTUD5 - otu domain containing 5, GSTP1 - glutathione s-transferase pi 1, CHRNA7 - cholinergic receptor, nicotinic, alpha 7 (neuronal), FN1 - fibronectin 1, GATA3 - gata binding protein 3, TRAF3IP1 - tnf receptor-associated factor 3 interacting protein 1, SYT11 - synaptotagmin xi, UBC - ubiquitin c, TRAIP - traf interacting protein, ARR…
GO:0051240	positive regulation of multicellular organismal process	7.95E-4	6.68E-2	1.30	7767	558	1281	120	[FN1 - fibronectin 1, DDX60 - dead (asp-glu-ala-asp) box polypeptide 60, CDC42 - cell division cycle 42, TCF12 - transcription factor 12, MIF - macrophage migration inhibitory factor (glycosylation-inhibiting factor), RFX3 - regulatory factor x, 3 (influences hla class ii expression), SF3A2 - splicing factor 3a, subunit 2, 66kda, RELA - v-rel avian reticuloendotheliosis viral oncogene homolog a, …
GO:0090087	regulation of peptide transport	8.57E-4	7.14E-2	1.37	7767	395	1281	89	[TIAM1 - t-cell lymphoma invasion and metastasis 1, TMEM30A - transmembrane protein 30a, FN1 - fibronectin 1, PRKACA - protein kinase, camp-dependent, catalytic, alpha, DPCR1 - diffuse panbronchiolitis critical region 1, CDC42 - cell division cycle 42, MIF - macrophage migration inhibitory factor (glycosylation-inhibiting factor), RFX3 - regulatory factor x, 3 (influences hla class ii expression)…
GO:0006810	transport	8.68E-4	7.19E-2	1.13	7767	2148	1281	401	[PLAC8 - placenta-specific 8, TTC26 - tetratricopeptide repeat domain 26, WDR19 - wd repeat domain 19, PDIA4 - protein disulfide isomerase family a, member 4, LRRC16A - leucine rich repeat containing 16a, SLC31A2 - solute carrier family 31 (copper transporter), member 2, SLC5A12 - solute carrier family 5 (sodium/monocarboxylate cotransporter), member 12, ABCA1 - atp-binding cassette, sub-family a…
GO:0015949	nucleobase-containing small molecule interconversion	8.77E-4	7.22E-2	2.89	7767	21	1281	10	[AK2 - adenylate kinase 2, AK1 - adenylate kinase 1, DUT - deoxyuridine triphosphatase, AK7 - adenylate kinase 7, AK5 - adenylate kinase 5, GUK1 - guanylate kinase 1, AK9 - adenylate kinase 9, AK8 - adenylate kinase 8, CMPK1 - cytidine monophosphate (ump-cmp) kinase 1, cytosolic, TXNRD1 - thioredoxin reductase 1]
GO:0045494	photoreceptor cell maintenance	8.77E-4	7.17E-2	2.89	7767	21	1281	10	[CROCC - ciliary rootlet coiled-coil, rootletin, IQCB1 - iq motif containing b1, BBS1 - bardet-biedl syndrome 1, ABCA4 - atp-binding cassette, sub-family a (abc1), member 4, CDH23 - cadherin-related 23, USH1C - usher syndrome 1c (autosomal recessive, severe), CDHR1 - cadherin-related family member 1, RP1 - retinitis pigmentosa 1 (autosomal dominant), USH1G - usher syndrome 1g (autosomal recessive…
GO:0014015	positive regulation of gliogenesis	8.77E-4	7.12E-2	2.89	7767	21	1281	10	[HES1 - hairy and enhancer of split 1, (drosophila), RELA - v-rel avian reticuloendotheliosis viral oncogene homolog a, TIAM1 - t-cell lymphoma invasion and metastasis 1, BMP2 - bone morphogenetic protein 2, NKX6-1 - nk6 homeobox 1, HDAC2 - histone deacetylase 2, DICER1 - dicer 1, ribonuclease type iii, NKX2-2 - nk2 homeobox 2, RHEB - ras homolog enriched in brain, NOTCH1 - notch 1]
GO:0031347	regulation of defense response	8.92E-4	7.19E-2	1.48	7767	242	1281	59	[GSTP1 - glutathione s-transferase pi 1, AP1G1 - adaptor-related protein complex 1, gamma 1 subunit, PRKACA - protein kinase, camp-dependent, catalytic, alpha, BIRC3 - baculoviral iap repeat containing 3, BIRC2 - baculoviral iap repeat containing 2, DDX60 - dead (asp-glu-ala-asp) box polypeptide 60, TRAF3IP1 - tnf receptor-associated factor 3 interacting protein 1, RELA - v-rel avian reticuloendo…
GO:0051223	regulation of protein transport	9.67E-4	7.75E-2	1.37	7767	386	1281	87	[TIAM1 - t-cell lymphoma invasion and metastasis 1, TMEM30A - transmembrane protein 30a, FN1 - fibronectin 1, PRKACA - protein kinase, camp-dependent, catalytic, alpha, DPCR1 - diffuse panbronchiolitis critical region 1, CDC42 - cell division cycle 42, MIF - macrophage migration inhibitory factor (glycosylation-inhibiting factor), RFX3 - regulatory factor x, 3 (influences hla class ii expression)…
GO:1903037	regulation of leukocyte cell-cell adhesion	9.78E-4	7.79E-2	1.78	7767	99	1281	29	[CDC42 - cell division cycle 42, HES1 - hairy and enhancer of split 1, (drosophila), LOXL3 - lysyl oxidase-like 3, GLI3 - gli family zinc finger 3, GLI2 - gli family zinc finger 2, FLOT2 - flotillin 2, EFNB2 - ephrin-b2, CASP3 - caspase 3, apoptosis-related cysteine peptidase, CBFB - core-binding factor, beta subunit, DNAJA3 - dnaj (hsp40) homolog, subfamily a, member 3, GATA3 - gata binding prot…
GO:0071559	response to transforming growth factor beta	9.92E-4	7.86E-2	2.46	7767	32	1281	13	[TGFBR1 - transforming growth factor, beta receptor 1, MAPK7 - mitogen-activated protein kinase 7, EPB41L5 - erythrocyte membrane protein band 4.1 like 5, PPM1A - protein phosphatase, mg2+/mn2+ dependent, 1a, CAV1 - caveolin 1, caveolae protein, 22kda, WNT5A - wingless-type mmtv integration site family, member 5a, YES1 - v-yes-1 yamaguchi sarcoma viral oncogene homolog 1, PDE2A - phosphodiesteras…

## Sheet: 2M_26M_DOWN_FUNCTION
GO Term	Description	P-value	FDR q-value	Enrichment	N	B	n	b	Genes
GO:0005509	calcium ion binding	6.63E-20	2.46E-16	2.30	7767	301	1281	114	[DST - dystonin, PCDH11X - protocadherin 11 x-linked, SCUBE2 - signal peptide, cub domain, egf-like 2, SVEP1 - sushi, von willebrand factor type a, egf and pentraxin domain containing 1, EFHB - ef-hand domain family, member b, EML1 - echinoderm microtubule associated protein like 1, ANXA7 - annexin a7, ANXA11 - annexin a11, CALML5 - calmodulin-like 5, ANXA6 - annexin a6, TRPM2 - transient recepto…
GO:0022857	transmembrane transporter activity	1.75E-14	3.24E-11	1.78	7767	525	1281	154	[SLC4A10 - solute carrier family 4, sodium bicarbonate transporter, member 10, SLC5A12 - solute carrier family 5 (sodium/monocarboxylate cotransporter), member 12, SLC31A2 - solute carrier family 31 (copper transporter), member 2, ABCA1 - atp-binding cassette, sub-family a (abc1), member 1, SLC29A1 - solute carrier family 29 (equilibrative nucleoside transporter), member 1, SERINC3 - serine incor…
GO:0022891	substrate-specific transmembrane transporter activity	1.2E-13	1.48E-10	1.79	7767	481	1281	142	[SLC4A10 - solute carrier family 4, sodium bicarbonate transporter, member 10, SLC31A2 - solute carrier family 31 (copper transporter), member 2, SLC5A12 - solute carrier family 5 (sodium/monocarboxylate cotransporter), member 12, ABCA1 - atp-binding cassette, sub-family a (abc1), member 1, SLC29A1 - solute carrier family 29 (equilibrative nucleoside transporter), member 1, SERINC3 - serine incor…
GO:0015075	ion transmembrane transporter activity	1.63E-13	1.51E-10	1.81	7767	451	1281	135	[SLC4A10 - solute carrier family 4, sodium bicarbonate transporter, member 10, SLC31A2 - solute carrier family 31 (copper transporter), member 2, SLC5A12 - solute carrier family 5 (sodium/monocarboxylate cotransporter), member 12, ABCA1 - atp-binding cassette, sub-family a (abc1), member 1, SERINC3 - serine incorporator 3, TRPC4 - transient receptor potential cation channel, subfamily c, member 4…
GO:0022892	substrate-specific transporter activity	1.68E-11	1.25E-8	1.63	7767	586	1281	158	[SLC4A10 - solute carrier family 4, sodium bicarbonate transporter, member 10, SLC5A12 - solute carrier family 5 (sodium/monocarboxylate cotransporter), member 12, SLC31A2 - solute carrier family 31 (copper transporter), member 2, ABCA1 - atp-binding cassette, sub-family a (abc1), member 1, SLC29A1 - solute carrier family 29 (equilibrative nucleoside transporter), member 1, SERINC3 - serine incor…
GO:0022838	substrate-specific channel activity	2.23E-11	1.38E-8	2.12	7767	215	1281	75	[KCNK5 - potassium channel, subfamily k, member 5, CHRNE - cholinergic receptor, nicotinic, epsilon (muscle), CHRNA7 - cholinergic receptor, nicotinic, alpha 7 (neuronal), CHRNB3 - cholinergic receptor, nicotinic, beta 3 (neuronal), CHRNA2 - cholinergic receptor, nicotinic, alpha 2 (neuronal), CHRNA3 - cholinergic receptor, nicotinic, alpha 3 (neuronal), CHRNA4 - cholinergic receptor, nicotinic, …
GO:0005216	ion channel activity	3.8E-11	2.01E-8	2.11	7767	213	1281	74	[KCNK5 - potassium channel, subfamily k, member 5, CHRNE - cholinergic receptor, nicotinic, epsilon (muscle), CHRNA7 - cholinergic receptor, nicotinic, alpha 7 (neuronal), CHRNB3 - cholinergic receptor, nicotinic, beta 3 (neuronal), CHRNA2 - cholinergic receptor, nicotinic, alpha 2 (neuronal), CHRNA3 - cholinergic receptor, nicotinic, alpha 3 (neuronal), CHRNA4 - cholinergic receptor, nicotinic, …
GO:0015267	channel activity	2.6E-10	1.2E-7	2.02	7767	225	1281	75	[KCNK5 - potassium channel, subfamily k, member 5, CHRNE - cholinergic receptor, nicotinic, epsilon (muscle), CHRNA7 - cholinergic receptor, nicotinic, alpha 7 (neuronal), CHRNB3 - cholinergic receptor, nicotinic, beta 3 (neuronal), CHRNA2 - cholinergic receptor, nicotinic, alpha 2 (neuronal), CHRNA3 - cholinergic receptor, nicotinic, alpha 3 (neuronal), CHRNA4 - cholinergic receptor, nicotinic, …
GO:0022803	passive transmembrane transporter activity	3.28E-10	1.35E-7	2.01	7767	226	1281	75	[KCNK5 - potassium channel, subfamily k, member 5, CHRNE - cholinergic receptor, nicotinic, epsilon (muscle), CHRNA7 - cholinergic receptor, nicotinic, alpha 7 (neuronal), CHRNB3 - cholinergic receptor, nicotinic, beta 3 (neuronal), CHRNA2 - cholinergic receptor, nicotinic, alpha 2 (neuronal), CHRNA3 - cholinergic receptor, nicotinic, alpha 3 (neuronal), CHRNA4 - cholinergic receptor, nicotinic, …
GO:0005215	transporter activity	1.25E-9	4.62E-7	1.53	7767	667	1281	168	[SLC4A10 - solute carrier family 4, sodium bicarbonate transporter, member 10, SLC31A2 - solute carrier family 31 (copper transporter), member 2, SLC5A12 - solute carrier family 5 (sodium/monocarboxylate cotransporter), member 12, ABCA1 - atp-binding cassette, sub-family a (abc1), member 1, SLC29A1 - solute carrier family 29 (equilibrative nucleoside transporter), member 1, TRPC4 - transient rece…
GO:0008324	cation transmembrane transporter activity	6.81E-9	2.29E-6	1.73	7767	343	1281	98	[SLC4A10 - solute carrier family 4, sodium bicarbonate transporter, member 10, SLC31A2 - solute carrier family 31 (copper transporter), member 2, SLC5A12 - solute carrier family 5 (sodium/monocarboxylate cotransporter), member 12, TRPC4 - transient receptor potential cation channel, subfamily c, member 4, SERINC3 - serine incorporator 3, ASIC5 - acid-sensing (proton-gated) ion channel family memb…
GO:0046873	metal ion transmembrane transporter activity	7.38E-9	2.28E-6	1.90	7767	236	1281	74	[KCNK5 - potassium channel, subfamily k, member 5, SLC4A10 - solute carrier family 4, sodium bicarbonate transporter, member 10, SLC6A9 - solute carrier family 6 (neurotransmitter transporter, glycine), member 9, CHRNA7 - cholinergic receptor, nicotinic, alpha 7 (neuronal), SLC6A3 - solute carrier family 6 (neurotransmitter transporter), member 3, SLC6A4 - solute carrier family 6 (neurotransmitte…
GO:0008509	anion transmembrane transporter activity	1.21E-8	3.46E-6	2.13	7767	154	1281	54	[SLC4A10 - solute carrier family 4, sodium bicarbonate transporter, member 10, SLC6A9 - solute carrier family 6 (neurotransmitter transporter, glycine), member 9, SLC22A16 - solute carrier family 22 (organic cation/carnitine transporter), member 16, SLC7A4 - solute carrier family 7, member 4, SLC5A12 - solute carrier family 5 (sodium/monocarboxylate cotransporter), member 12, ABCA1 - atp-binding …
GO:1990939	ATP-dependent microtubule motor activity	1.42E-8	3.75E-6	3.54	7767	36	1281	21	[DNAH17 - dynein, axonemal, heavy chain 17, DYNC1H1 - dynein, cytoplasmic 1, heavy chain 1, DNAH14 - dynein, axonemal, heavy chain 14, KIFC3 - kinesin family member c3, DNAH2 - dynein, axonemal, heavy chain 2, WDR78 - wd repeat domain 78, KIF1B - kinesin family member 1b, DNAL4 - dynein, axonemal, light chain 4, DYNLL2 - dynein, light chain, lc8-type 2, DNAI2 - dynein, axonemal, intermediate chai…
GO:0015081	sodium ion transmembrane transporter activity	1.89E-8	4.66E-6	2.54	7767	86	1281	36	[PKD2 - polycystic kidney disease 2 (autosomal dominant), SLC4A10 - solute carrier family 4, sodium bicarbonate transporter, member 10, SLC6A9 - solute carrier family 6 (neurotransmitter transporter, glycine), member 9, SLC6A3 - solute carrier family 6 (neurotransmitter transporter), member 3, SLC6A4 - solute carrier family 6 (neurotransmitter transporter), member 4, SLC8A3 - solute carrier famil…
GO:0022890	inorganic cation transmembrane transporter activity	3.04E-8	7.04E-6	1.76	7767	297	1281	86	[KCNK5 - potassium channel, subfamily k, member 5, CHRNE - cholinergic receptor, nicotinic, epsilon (muscle), SLC4A10 - solute carrier family 4, sodium bicarbonate transporter, member 10, SLC6A9 - solute carrier family 6 (neurotransmitter transporter, glycine), member 9, CHRNA7 - cholinergic receptor, nicotinic, alpha 7 (neuronal), SLC6A3 - solute carrier family 6 (neurotransmitter transporter), …
GO:0005261	cation channel activity	3.13E-8	6.81E-6	2.05	7767	166	1281	56	[KCNK5 - potassium channel, subfamily k, member 5, CHRNE - cholinergic receptor, nicotinic, epsilon (muscle), CHRNA7 - cholinergic receptor, nicotinic, alpha 7 (neuronal), CHRNB3 - cholinergic receptor, nicotinic, beta 3 (neuronal), CHRNA2 - cholinergic receptor, nicotinic, alpha 2 (neuronal), CHRNA3 - cholinergic receptor, nicotinic, alpha 3 (neuronal), CHRNA4 - cholinergic receptor, nicotinic, …
GO:0045503	dynein light chain binding	3.4E-8	7.00E-06	4.33	7767	21	1281	15	[DNAH17 - dynein, axonemal, heavy chain 17, DYNC1H1 - dynein, cytoplasmic 1, heavy chain 1, GLUL - glutamate-ammonia ligase, DNAH14 - dynein, axonemal, heavy chain 14, DNAH2 - dynein, axonemal, heavy chain 2, WDR78 - wd repeat domain 78, DNAI2 - dynein, axonemal, intermediate chain 2, DNAH1 - dynein, axonemal, heavy chain 1, DNAH3 - dynein, axonemal, heavy chain 3, DNAH5 - dynein, axonemal, heavy…
GO:0099094	ligand-gated cation channel activity	4.09E-8	7.97E-6	3.03	7767	50	1281	25	[PKD2 - polycystic kidney disease 2 (autosomal dominant), CHRNE - cholinergic receptor, nicotinic, epsilon (muscle), CHRNA7 - cholinergic receptor, nicotinic, alpha 7 (neuronal), CHRNB3 - cholinergic receptor, nicotinic, beta 3 (neuronal), CHRNA2 - cholinergic receptor, nicotinic, alpha 2 (neuronal), CHRNA3 - cholinergic receptor, nicotinic, alpha 3 (neuronal), CHRNA4 - cholinergic receptor, nico…
GO:0008514	organic anion transmembrane transporter activity	6.96E-8	1.29E-5	2.34	7767	101	1281	39	[SLC4A10 - solute carrier family 4, sodium bicarbonate transporter, member 10, SLC6A9 - solute carrier family 6 (neurotransmitter transporter, glycine), member 9, SLC22A16 - solute carrier family 22 (organic cation/carnitine transporter), member 16, SLC7A4 - solute carrier family 7, member 4, SLC22A6 - solute carrier family 22 (organic anion transporter), member 6, SLC5A12 - solute carrier family…
GO:0045505	dynein intermediate chain binding	9.06E-8	1.6E-5	4.13	7767	22	1281	15	[DNAH17 - dynein, axonemal, heavy chain 17, DYNLRB1 - dynein, light chain, roadblock-type 1, DYNC1H1 - dynein, cytoplasmic 1, heavy chain 1, DNAH14 - dynein, axonemal, heavy chain 14, DNAH2 - dynein, axonemal, heavy chain 2, DYNLL2 - dynein, light chain, lc8-type 2, DNAL4 - dynein, axonemal, light chain 4, TCTEX1D2 - tctex1 domain containing 2, DNAH1 - dynein, axonemal, heavy chain 1, DNAH3 - dyn…
GO:0022836	gated channel activity	1.25E-7	2.1E-5	1.97	7767	172	1281	56	[KCNK5 - potassium channel, subfamily k, member 5, CHRNE - cholinergic receptor, nicotinic, epsilon (muscle), CHRNA7 - cholinergic receptor, nicotinic, alpha 7 (neuronal), CHRNB3 - cholinergic receptor, nicotinic, beta 3 (neuronal), CHRNA2 - cholinergic receptor, nicotinic, alpha 2 (neuronal), CHRNA3 - cholinergic receptor, nicotinic, alpha 3 (neuronal), CHRNA4 - cholinergic receptor, nicotinic, …
GO:0015291	secondary active transmembrane transporter activity	2.44E-7	3.92E-5	2.18	7767	117	1281	42	[SLC4A10 - solute carrier family 4, sodium bicarbonate transporter, member 10, SLC6A9 - solute carrier family 6 (neurotransmitter transporter, glycine), member 9, SLC6A3 - solute carrier family 6 (neurotransmitter transporter), member 3, SLC6A4 - solute carrier family 6 (neurotransmitter transporter), member 4, SLC8A3 - solute carrier family 8 (sodium/calcium exchanger), member 3, SLC22A6 - solut…
GO:0003777	microtubule motor activity	3.55E-7	5.47E-5	2.72	7767	58	1281	26	[DNAH14 - dynein, axonemal, heavy chain 14, KIFC3 - kinesin family member c3, WDR78 - wd repeat domain 78, KIF1B - kinesin family member 1b, DYNLL2 - dynein, light chain, lc8-type 2, DNAI2 - dynein, axonemal, intermediate chain 2, DNAH3 - dynein, axonemal, heavy chain 3, DYNLL1 - dynein, light chain, lc8-type 1, DNAH7 - dynein, axonemal, heavy chain 7, KIF12 - kinesin family member 12, WDR63 - wd…
GO:0070739	protein-glutamic acid ligase activity	5.38E-7	7.96E-5	6.06	7767	8	1281	8	[TTLL1 - tubulin tyrosine ligase-like family, member 1, UBE2M - ubiquitin-conjugating enzyme e2m, TTLL4 - tubulin tyrosine ligase-like family, member 4, TTLL6 - tubulin tyrosine ligase-like family, member 6, TTLL11 - tubulin tyrosine ligase-like family, member 11, TTLL5 - tubulin tyrosine ligase-like family, member 5, TTLL13 - tubulin tyrosine ligase-like family, member 13, TTLL7 - tubulin tyrosi…
GO:0043167	ion binding	9.33E-7	1.33E-4	1.16	7767	2996	1281	571	[SCUBE2 - signal peptide, cub domain, egf-like 2, SVEP1 - sushi, von willebrand factor type a, egf and pentraxin domain containing 1, DDX60 - dead (asp-glu-ala-asp) box polypeptide 60, ABCA1 - atp-binding cassette, sub-family a (abc1), member 1, LIG3 - ligase iii, dna, atp-dependent, SF3A2 - splicing factor 3a, subunit 2, 66kda, ABCA4 - atp-binding cassette, sub-family a (abc1), member 4, GALNT10…
GO:0072509	divalent inorganic cation transmembrane transporter activity	1.23E-6	1.69E-4	2.15	7767	107	1281	38	[TRPM7 - transient receptor potential cation channel, subfamily m, member 7, PKD2 - polycystic kidney disease 2 (autosomal dominant), CHRNA7 - cholinergic receptor, nicotinic, alpha 7 (neuronal), PKD1L2 - polycystic kidney disease 1-like 2, SLC8A3 - solute carrier family 8 (sodium/calcium exchanger), member 3, SLC39A14 - solute carrier family 39 (zinc transporter), member 14, CNNM2 - cyclin m2, T…
GO:0016881	acid-amino acid ligase activity	1.56E-6	2.06E-4	3.94	7767	20	1281	13	[TTLL10 - tubulin tyrosine ligase-like family, member 10, TTLL4 - tubulin tyrosine ligase-like family, member 4, TTLL6 - tubulin tyrosine ligase-like family, member 6, TTLL5 - tubulin tyrosine ligase-like family, member 5, TTLL7 - tubulin tyrosine ligase-like family, member 7, TTL - tubulin tyrosine ligase, TTLL3 - tubulin tyrosine ligase-like family, member 3, RNF41 - ring finger protein 41, TTL…
GO:0008569	ATP-dependent microtubule motor activity, minus-end-directed	1.69E-6	2.16E-4	4.45	7767	15	1281	11	[DNAH17 - dynein, axonemal, heavy chain 17, DYNC1H1 - dynein, cytoplasmic 1, heavy chain 1, DNAH3 - dynein, axonemal, heavy chain 3, DNAH1 - dynein, axonemal, heavy chain 1, DNAH14 - dynein, axonemal, heavy chain 14, DNAH5 - dynein, axonemal, heavy chain 5, KIFC3 - kinesin family member c3, DNAH7 - dynein, axonemal, heavy chain 7, DNAH2 - dynein, axonemal, heavy chain 2, DNAH8 - dynein, axonemal,…
GO:0022834	ligand-gated channel activity	2.59E-6	3.2E-4	2.29	7767	82	1281	31	[PKD2 - polycystic kidney disease 2 (autosomal dominant), CHRNE - cholinergic receptor, nicotinic, epsilon (muscle), CHRNA7 - cholinergic receptor, nicotinic, alpha 7 (neuronal), CHRNB3 - cholinergic receptor, nicotinic, beta 3 (neuronal), CHRNA2 - cholinergic receptor, nicotinic, alpha 2 (neuronal), GLRA2 - glycine receptor, alpha 2, CHRNA3 - cholinergic receptor, nicotinic, alpha 3 (neuronal), …
GO:0015276	ligand-gated ion channel activity	2.59E-6	3.1E-4	2.29	7767	82	1281	31	[PKD2 - polycystic kidney disease 2 (autosomal dominant), CHRNE - cholinergic receptor, nicotinic, epsilon (muscle), CHRNA7 - cholinergic receptor, nicotinic, alpha 7 (neuronal), CHRNB3 - cholinergic receptor, nicotinic, beta 3 (neuronal), CHRNA2 - cholinergic receptor, nicotinic, alpha 2 (neuronal), GLRA2 - glycine receptor, alpha 2, CHRNA3 - cholinergic receptor, nicotinic, alpha 3 (neuronal), …
GO:0005342	organic acid transmembrane transporter activity	3.2E-6	3.71E-4	2.34	7767	75	1281	29	[SLC6A9 - solute carrier family 6 (neurotransmitter transporter, glycine), member 9, SLC7A4 - solute carrier family 7, member 4, SLC5A12 - solute carrier family 5 (sodium/monocarboxylate cotransporter), member 12, SLC22A6 - solute carrier family 22 (organic anion transporter), member 6, SLC7A1 - solute carrier family 7 (cationic amino acid transporter, y+ system), member 1, SERINC3 - serine incor…
GO:0070740	tubulin-glutamic acid ligase activity	3.27E-6	3.67E-4	6.06	7767	7	1281	7	[TTLL1 - tubulin tyrosine ligase-like family, member 1, TTLL4 - tubulin tyrosine ligase-like family, member 4, TTLL11 - tubulin tyrosine ligase-like family, member 11, TTLL6 - tubulin tyrosine ligase-like family, member 6, TTLL5 - tubulin tyrosine ligase-like family, member 5, TTLL7 - tubulin tyrosine ligase-like family, member 7, TTLL13 - tubulin tyrosine ligase-like family, member 13]
GO:0051959	dynein light intermediate chain binding	3.47E-6	3.78E-4	3.75	7767	21	1281	13	[DNAH17 - dynein, axonemal, heavy chain 17, DYNC1H1 - dynein, cytoplasmic 1, heavy chain 1, DNAH14 - dynein, axonemal, heavy chain 14, DNAH2 - dynein, axonemal, heavy chain 2, DYNLL2 - dynein, light chain, lc8-type 2, DNAL4 - dynein, axonemal, light chain 4, DNAH1 - dynein, axonemal, heavy chain 1, DNAH3 - dynein, axonemal, heavy chain 3, DYNLL1 - dynein, light chain, lc8-type 1, DNAH5 - dynein, …
GO:0022804	active transmembrane transporter activity	5.34E-6	5.65E-4	1.78	7767	191	1281	56	[SLC4A10 - solute carrier family 4, sodium bicarbonate transporter, member 10, SLC6A9 - solute carrier family 6 (neurotransmitter transporter, glycine), member 9, ABCA13 - atp-binding cassette, sub-family a (abc1), member 13, ABCG8 - atp-binding cassette, sub-family g (white), member 8, SLC6A3 - solute carrier family 6 (neurotransmitter transporter), member 3, SLC6A4 - solute carrier family 6 (ne…
GO:0005262	calcium channel activity	5.34E-6	5.5E-4	2.37	7767	69	1281	27	[TRPM7 - transient receptor potential cation channel, subfamily m, member 7, PKD2 - polycystic kidney disease 2 (autosomal dominant), CHRNA7 - cholinergic receptor, nicotinic, alpha 7 (neuronal), PKD1L2 - polycystic kidney disease 1-like 2, TRPC4 - transient receptor potential cation channel, subfamily c, member 4, PKD2L1 - polycystic kidney disease 2-like 1, SLC24A2 - solute carrier family 24 (s…
GO:0099516	ion antiporter activity	6.9E-6	6.9E-4	3.13	7767	31	1281	16	[SLC24A4 - solute carrier family 24 (sodium/potassium/calcium exchanger), member 4, SLC4A10 - solute carrier family 4, sodium bicarbonate transporter, member 10, SLC7A11 - solute carrier family 7 (anionic amino acid transporter light chain, xc- system), member 11, SLC8A3 - solute carrier family 8 (sodium/calcium exchanger), member 3, SLC9A6 - solute carrier family 9, subfamily a (nhe6, cation pro…
GO:0046943	carboxylic acid transmembrane transporter activity	7.71E-6	7.51E-4	2.29	7767	74	1281	28	[SLC6A9 - solute carrier family 6 (neurotransmitter transporter, glycine), member 9, SLC7A4 - solute carrier family 7, member 4, SLC5A12 - solute carrier family 5 (sodium/monocarboxylate cotransporter), member 12, SLC7A1 - solute carrier family 7 (cationic amino acid transporter, y+ system), member 1, SERINC3 - serine incorporator 3, SLC17A6 - solute carrier family 17 (vesicular glutamate transpo…
GO:0008092	cytoskeletal protein binding	9.23E-6	8.76E-4	1.47	7767	450	1281	109	[DST - dystonin, KIFAP3 - kinesin-associated protein 3, B9D2 - b9 protein domain 2, MAEA - macrophage erythroblast attacher, EML1 - echinoderm microtubule associated protein like 1, RELA - v-rel avian reticuloendotheliosis viral oncogene homolog a, KATNB1 - katanin p80 (wd repeat containing) subunit b 1, FLNB - filamin b, beta, KIF12 - kinesin family member 12, KIF27 - kinesin family member 27, P…
GO:0005272	sodium channel activity	1.3E-5	1.2E-3	3.14	7767	29	1281	15	[PKD2 - polycystic kidney disease 2 (autosomal dominant), ASIC1 - acid-sensing (proton-gated) ion channel 1, GRIK1 - glutamate receptor, ionotropic, kainate 1, GRIK2 - glutamate receptor, ionotropic, kainate 2, ASIC3 - acid-sensing (proton-gated) ion channel 3, TRPM5 - transient receptor potential cation channel, subfamily m, member 5, SCNN1G - sodium channel, non-voltage-gated 1, gamma subunit, …
GO:0015085	calcium ion transmembrane transporter activity	1.41E-5	1.28E-3	2.17	7767	84	1281	30	[TRPM7 - transient receptor potential cation channel, subfamily m, member 7, PKD2 - polycystic kidney disease 2 (autosomal dominant), CHRNA7 - cholinergic receptor, nicotinic, alpha 7 (neuronal), PKD1L2 - polycystic kidney disease 1-like 2, SLC8A3 - solute carrier family 8 (sodium/calcium exchanger), member 3, TRPC4 - transient receptor potential cation channel, subfamily c, member 4, PKD2L1 - po…
GO:0016879	ligase activity, forming carbon-nitrogen bonds	1.74E-5	1.53E-3	2.68	7767	43	1281	19	[GLUL - glutamate-ammonia ligase, TTLL10 - tubulin tyrosine ligase-like family, member 10, CPS1 - carbamoyl-phosphate synthase 1, mitochondrial, TTLL4 - tubulin tyrosine ligase-like family, member 4, TTLL6 - tubulin tyrosine ligase-like family, member 6, TTLL5 - tubulin tyrosine ligase-like family, member 5, TTLL7 - tubulin tyrosine ligase-like family, member 7, TTL - tubulin tyrosine ligase, TTL…
GO:0015297	antiporter activity	1.74E-5	1.5E-3	2.68	7767	43	1281	19	[SLC24A4 - solute carrier family 24 (sodium/potassium/calcium exchanger), member 4, SLC4A10 - solute carrier family 4, sodium bicarbonate transporter, member 10, CLCN3 - chloride channel, voltage-sensitive 3, SLC7A11 - solute carrier family 7 (anionic amino acid transporter light chain, xc- system), member 11, SLC8A3 - solute carrier family 8 (sodium/calcium exchanger), member 3, SLC22A5 - solute…
GO:0005231	excitatory extracellular ligand-gated ion channel activity	1.93E-5	1.62E-3	2.94	7767	33	1281	16	[P2RX4 - purinergic receptor p2x, ligand-gated ion channel, 4, GRIN1 - glutamate receptor, ionotropic, n-methyl d-aspartate 1, CHRNE - cholinergic receptor, nicotinic, epsilon (muscle), CHRNA7 - cholinergic receptor, nicotinic, alpha 7 (neuronal), GRIK1 - glutamate receptor, ionotropic, kainate 1, GRIK2 - glutamate receptor, ionotropic, kainate 2, CHRNB3 - cholinergic receptor, nicotinic, beta 3 …
GO:0015280	ligand-gated sodium channel activity	2.24E-5	1.85E-3	5.31	7767	8	1281	7	[SCNN1G - sodium channel, non-voltage-gated 1, gamma subunit, ASIC1 - acid-sensing (proton-gated) ion channel 1, ASIC5 - acid-sensing (proton-gated) ion channel family member 5, SCNN1B - sodium channel, non-voltage-gated 1, beta subunit, SCNN1D - sodium channel, non-voltage-gated 1, delta subunit, ASIC3 - acid-sensing (proton-gated) ion channel 3, SCNN1A - sodium channel, non-voltage-gated 1 alph…
GO:0003774	motor activity	2.43E-5	1.95E-3	2.14	7767	82	1281	29	[DNAH14 - dynein, axonemal, heavy chain 14, KIFC3 - kinesin family member c3, MYO3B - myosin iiib, WDR78 - wd repeat domain 78, KIF1B - kinesin family member 1b, DYNLL2 - dynein, light chain, lc8-type 2, DNAI2 - dynein, axonemal, intermediate chain 2, DNAH3 - dynein, axonemal, heavy chain 3, DYNLL1 - dynein, light chain, lc8-type 1, DNAH7 - dynein, axonemal, heavy chain 7, WDR63 - wd repeat domai…
GO:0043169	cation binding	3.21E-5	2.53E-3	1.18	7767	1941	1281	378	[DST - dystonin, CASZ1 - castor zinc finger 1, SVEP1 - sushi, von willebrand factor type a, egf and pentraxin domain containing 1, SCUBE2 - signal peptide, cub domain, egf-like 2, SUCLA2 - succinate-coa ligase, adp-forming, beta subunit, MBNL2 - muscleblind-like splicing regulator 2, TRAIP - traf interacting protein, C1GALT1 - core 1 synthase, glycoprotein-n-acetylgalactosamine 3-beta-galactosylt…
GO:0046872	metal ion binding	8.08E-5	6.23E-3	1.17	7767	1885	1281	365	[DST - dystonin, CASZ1 - castor zinc finger 1, SVEP1 - sushi, von willebrand factor type a, egf and pentraxin domain containing 1, SCUBE2 - signal peptide, cub domain, egf-like 2, SUCLA2 - succinate-coa ligase, adp-forming, beta subunit, MBNL2 - muscleblind-like splicing regulator 2, TRAIP - traf interacting protein, C1GALT1 - core 1 synthase, glycoprotein-n-acetylgalactosamine 3-beta-galactosylt…
GO:0098960	postsynaptic neurotransmitter receptor activity	9.14E-5	6.91E-3	3.57	7767	17	1281	10	[GRIN1 - glutamate receptor, ionotropic, n-methyl d-aspartate 1, CHRNE - cholinergic receptor, nicotinic, epsilon (muscle), CHRNA7 - cholinergic receptor, nicotinic, alpha 7 (neuronal), GRM5 - glutamate receptor, metabotropic 5, CHRNB3 - cholinergic receptor, nicotinic, beta 3 (neuronal), CHRNA2 - cholinergic receptor, nicotinic, alpha 2 (neuronal), CHRNA10 - cholinergic receptor, nicotinic, alph…
GO:0004872	receptor activity	9.71E-5	7.19E-3	1.44	7767	397	1281	94	[CHRNE - cholinergic receptor, nicotinic, epsilon (muscle), CHRNA7 - cholinergic receptor, nicotinic, alpha 7 (neuronal), CHRNB3 - cholinergic receptor, nicotinic, beta 3 (neuronal), CHRNA2 - cholinergic receptor, nicotinic, alpha 2 (neuronal), CHRNA3 - cholinergic receptor, nicotinic, alpha 3 (neuronal), CHRNA4 - cholinergic receptor, nicotinic, alpha 4 (neuronal), PTPRK - protein tyrosine phosp…
GO:0060089	molecular transducer activity	9.71E-5	7.05E-3	1.44	7767	397	1281	94	[CHRNE - cholinergic receptor, nicotinic, epsilon (muscle), CHRNA7 - cholinergic receptor, nicotinic, alpha 7 (neuronal), CHRNB3 - cholinergic receptor, nicotinic, beta 3 (neuronal), CHRNA2 - cholinergic receptor, nicotinic, alpha 2 (neuronal), CHRNA3 - cholinergic receptor, nicotinic, alpha 3 (neuronal), CHRNA4 - cholinergic receptor, nicotinic, alpha 4 (neuronal), PTPRK - protein tyrosine phosp…
GO:0015631	tubulin binding	1.14E-4	8.15E-3	1.68	7767	173	1281	48	[PRC1 - protein regulator of cytokinesis 1, TIAM1 - t-cell lymphoma invasion and metastasis 1, DST - dystonin, ARL3 - adp-ribosylation factor-like 3, DNAL1 - dynein, axonemal, light chain 1, FAM154A - family with sequence similarity 154, member a, EML2 - echinoderm microtubule associated protein like 2, TTLL4 - tubulin tyrosine ligase-like family, member 4, B9D2 - b9 protein domain 2, TTLL6 - tub…
GO:0005200	structural constituent of cytoskeleton	1.16E-4	8.13E-3	2.33	7767	52	1281	20	[GFAP - glial fibrillary acidic protein, FRMD5 - ferm domain containing 5, TUBA4A - tubulin, alpha 4a, TUBA1B - tubulin, alpha 1b, TUBB - tubulin, beta class i, EPB41L5 - erythrocyte membrane protein band 4.1 like 5, TUBA3D - tubulin, alpha 3d, VIM - vimentin, TUBA1A - tubulin, alpha 1a, NEFM - neurofilament, medium polypeptide, NEFH - neurofilament, heavy polypeptide, ARPC5 - actin related prote…
GO:0061134	peptidase regulator activity	1.21E-4	8.31E-3	2.27	7767	56	1281	21	[BIRC8 - baculoviral iap repeat containing 8, SFRP2 - secreted frizzled-related protein 2, FN1 - fibronectin 1, BIRC3 - baculoviral iap repeat containing 3, VIL1 - villin 1, RPS27L - ribosomal protein s27-like, BIRC2 - baculoviral iap repeat containing 2, APLP2 - amyloid beta (a4) precursor-like protein 2, CAV1 - caveolin 1, caveolae protein, 22kda, PI16 - peptidase inhibitor 16, ARRB1 - arrestin…
GO:0097367	carbohydrate derivative binding	1.43E-4	9.63E-3	1.22	7767	1199	1281	242	[SUCLA2 - succinate-coa ligase, adp-forming, beta subunit, DDX60 - dead (asp-glu-ala-asp) box polypeptide 60, ABCA1 - atp-binding cassette, sub-family a (abc1), member 1, DYRK4 - dual-specificity tyrosine-(y)-phosphorylation regulated kinase 4, LIG3 - ligase iii, dna, atp-dependent, CDKL4 - cyclin-dependent kinase-like 4, ABCA4 - atp-binding cassette, sub-family a (abc1), member 4, DNAH3 - dynein…
GO:0015293	symporter activity	1.52E-4	1.01E-2	2.05	7767	77	1281	26	[SLC4A10 - solute carrier family 4, sodium bicarbonate transporter, member 10, SLC6A9 - solute carrier family 6 (neurotransmitter transporter, glycine), member 9, SLC6A3 - solute carrier family 6 (neurotransmitter transporter), member 3, SLC6A4 - solute carrier family 6 (neurotransmitter transporter), member 4, SLC5A12 - solute carrier family 5 (sodium/monocarboxylate cotransporter), member 12, S…
GO:0016301	kinase activity	1.94E-4	1.26E-2	1.38	7767	461	1281	105	[CDC42 - cell division cycle 42, PPIP5K2 - diphosphoinositol pentakisphosphate kinase 2, DYRK4 - dual-specificity tyrosine-(y)-phosphorylation regulated kinase 4, CERK - ceramide kinase, CDKL4 - cyclin-dependent kinase-like 4, SEPHS1 - selenophosphate synthetase 1, SIK2 - salt-inducible kinase 2, DCK - deoxycytidine kinase, BTK - bruton agammaglobulinemia tyrosine kinase, LRGUK - leucine-rich rep…
GO:0004550	nucleoside diphosphate kinase activity	2.47E-4	1.58E-2	4.24	7767	10	1281	7	[AK1 - adenylate kinase 1, AK7 - adenylate kinase 7, AK5 - adenylate kinase 5, NME5 - nme/nm23 family member 5, AK9 - adenylate kinase 9, AK8 - adenylate kinase 8, CMPK1 - cytidine monophosphate (ump-cmp) kinase 1, cytosolic]
GO:0043028	cysteine-type endopeptidase regulator activity involved in apoptotic process	2.83E-4	1.77E-2	3.03	7767	22	1281	11	[BIRC8 - baculoviral iap repeat containing 8, AVP - arginine vasopressin, VIL1 - villin 1, BIRC3 - baculoviral iap repeat containing 3, BIRC2 - baculoviral iap repeat containing 2, RPS27L - ribosomal protein s27-like, RPS6KA3 - ribosomal protein s6 kinase, 90kda, polypeptide 3, CASP3 - caspase 3, apoptosis-related cysteine peptidase, RPS6KA1 - ribosomal protein s6 kinase, 90kda, polypeptide 1, PR…
GO:0022848	acetylcholine-gated cation-selective channel activity	3.16E-4	1.95E-2	3.73	7767	13	1281	8	[CHRNE - cholinergic receptor, nicotinic, epsilon (muscle), CHRNA7 - cholinergic receptor, nicotinic, alpha 7 (neuronal), CHRNB3 - cholinergic receptor, nicotinic, beta 3 (neuronal), CHRNA2 - cholinergic receptor, nicotinic, alpha 2 (neuronal), CHRNA10 - cholinergic receptor, nicotinic, alpha 10 (neuronal), CHRNA3 - cholinergic receptor, nicotinic, alpha 3 (neuronal), CHRNA4 - cholinergic recepto…
GO:0030414	peptidase inhibitor activity	3.28E-4	1.99E-2	2.43	7767	40	1281	16	[BIRC8 - baculoviral iap repeat containing 8, BIRC3 - baculoviral iap repeat containing 3, VIL1 - villin 1, BIRC2 - baculoviral iap repeat containing 2, APLP2 - amyloid beta (a4) precursor-like protein 2, PI16 - peptidase inhibitor 16, ARRB1 - arrestin, beta 1, KAL1 - kallmann syndrome 1 sequence, LPA - lipoprotein, lp(a), SERPINB1 - serpin peptidase inhibitor, clade b (ovalbumin), member 1, AVP …
GO:0099529	neurotransmitter receptor activity involved in regulation of postsynaptic membrane potential	3.32E-4	1.98E-2	3.41	7767	16	1281	9	[GRIN1 - glutamate receptor, ionotropic, n-methyl d-aspartate 1, CHRNE - cholinergic receptor, nicotinic, epsilon (muscle), CHRNA7 - cholinergic receptor, nicotinic, alpha 7 (neuronal), CHRNB3 - cholinergic receptor, nicotinic, beta 3 (neuronal), CHRNA2 - cholinergic receptor, nicotinic, alpha 2 (neuronal), CHRNA10 - cholinergic receptor, nicotinic, alpha 10 (neuronal), CHRNA3 - cholinergic recep…
GO:1904315	transmitter-gated ion channel activity involved in regulation of postsynaptic membrane potential	3.32E-4	1.95E-2	3.41	7767	16	1281	9	[GRIN1 - glutamate receptor, ionotropic, n-methyl d-aspartate 1, CHRNE - cholinergic receptor, nicotinic, epsilon (muscle), CHRNA7 - cholinergic receptor, nicotinic, alpha 7 (neuronal), CHRNB3 - cholinergic receptor, nicotinic, beta 3 (neuronal), CHRNA2 - cholinergic receptor, nicotinic, alpha 2 (neuronal), CHRNA10 - cholinergic receptor, nicotinic, alpha 10 (neuronal), CHRNA3 - cholinergic recep…
GO:0022824	transmitter-gated ion channel activity	4.22E-4	2.44E-2	2.46	7767	37	1281	15	[GRIN1 - glutamate receptor, ionotropic, n-methyl d-aspartate 1, CHRNE - cholinergic receptor, nicotinic, epsilon (muscle), CHRNA7 - cholinergic receptor, nicotinic, alpha 7 (neuronal), GRIK1 - glutamate receptor, ionotropic, kainate 1, GRIK2 - glutamate receptor, ionotropic, kainate 2, CHRNB3 - cholinergic receptor, nicotinic, beta 3 (neuronal), GABRA2 - gamma-aminobutyric acid (gaba) a receptor…
GO:0022835	transmitter-gated channel activity	4.22E-4	2.41E-2	2.46	7767	37	1281	15	[GRIN1 - glutamate receptor, ionotropic, n-methyl d-aspartate 1, CHRNE - cholinergic receptor, nicotinic, epsilon (muscle), CHRNA7 - cholinergic receptor, nicotinic, alpha 7 (neuronal), GRIK1 - glutamate receptor, ionotropic, kainate 1, GRIK2 - glutamate receptor, ionotropic, kainate 2, CHRNB3 - cholinergic receptor, nicotinic, beta 3 (neuronal), GABRA2 - gamma-aminobutyric acid (gaba) a receptor…
GO:0061135	endopeptidase regulator activity	4.57E-4	2.56E-2	2.37	7767	41	1281	16	[BIRC8 - baculoviral iap repeat containing 8, SFRP2 - secreted frizzled-related protein 2, BIRC3 - baculoviral iap repeat containing 3, VIL1 - villin 1, BIRC2 - baculoviral iap repeat containing 2, APLP2 - amyloid beta (a4) precursor-like protein 2, ARRB1 - arrestin, beta 1, KAL1 - kallmann syndrome 1 sequence, LPA - lipoprotein, lp(a), SERPINB1 - serpin peptidase inhibitor, clade b (ovalbumin), …
GO:0032555	purine ribonucleotide binding	4.86E-4	2.68E-2	1.21	7767	1104	1281	221	[SUCLA2 - succinate-coa ligase, adp-forming, beta subunit, DDX60 - dead (asp-glu-ala-asp) box polypeptide 60, ABCA1 - atp-binding cassette, sub-family a (abc1), member 1, DYRK4 - dual-specificity tyrosine-(y)-phosphorylation regulated kinase 4, LIG3 - ligase iii, dna, atp-dependent, CDKL4 - cyclin-dependent kinase-like 4, ABCA4 - atp-binding cassette, sub-family a (abc1), member 4, DNAH3 - dynein…
GO:0032559	adenyl ribonucleotide binding	5.12E-4	2.79E-2	1.24	7767	916	1281	187	[DHX8 - deah (asp-glu-ala-his) box polypeptide 8, TTLL10 - tubulin tyrosine ligase-like family, member 10, DDX60 - dead (asp-glu-ala-asp) box polypeptide 60, SUCLA2 - succinate-coa ligase, adp-forming, beta subunit, CNBD2 - cyclic nucleotide binding domain containing 2, ABCA1 - atp-binding cassette, sub-family a (abc1), member 1, PPIP5K2 - diphosphoinositol pentakisphosphate kinase 2, DYRK4 - dua…
GO:0099600	transmembrane receptor activity	5.2E-4	2.79E-2	1.47	7767	277	1281	67	[CHRNE - cholinergic receptor, nicotinic, epsilon (muscle), CHRNA7 - cholinergic receptor, nicotinic, alpha 7 (neuronal), CHRNB3 - cholinergic receptor, nicotinic, beta 3 (neuronal), CHRNA2 - cholinergic receptor, nicotinic, alpha 2 (neuronal), CHRNA3 - cholinergic receptor, nicotinic, alpha 3 (neuronal), CHRNA4 - cholinergic receptor, nicotinic, alpha 4 (neuronal), ABCA1 - atp-binding cassette, …
GO:0015298	solute:cation antiporter activity	5.39E-4	2.85E-2	3.03	7767	20	1281	10	[SLC24A4 - solute carrier family 24 (sodium/potassium/calcium exchanger), member 4, SLC24A2 - solute carrier family 24 (sodium/potassium/calcium exchanger), member 2, SLC32A1 - solute carrier family 32 (gaba vesicular transporter), member 1, SLC9B2 - solute carrier family 9, subfamily b (nha2, cation proton antiporter 2), member 2, SLC8A3 - solute carrier family 8 (sodium/calcium exchanger), memb…
GO:0008237	metallopeptidase activity	5.64E-4	2.94E-2	1.83	7767	96	1281	29	[ADAM33 - adam metallopeptidase domain 33, ADAMTS17 - adam metallopeptidase with thrombospondin type 1 motif, 17, NAALADL1 - n-acetylated alpha-linked acidic dipeptidase-like 1, ADAM19 - adam metallopeptidase domain 19, ADAM17 - adam metallopeptidase domain 17, ADAMTS8 - adam metallopeptidase with thrombospondin type 1 motif, 8, NPEPPS - aminopeptidase puromycin sensitive, TMPRSS6 - transmembrane…
GO:0004866	endopeptidase inhibitor activity	5.93E-4	3.05E-2	2.39	7767	38	1281	15	[BIRC8 - baculoviral iap repeat containing 8, BIRC3 - baculoviral iap repeat containing 3, VIL1 - villin 1, BIRC2 - baculoviral iap repeat containing 2, APLP2 - amyloid beta (a4) precursor-like protein 2, ARRB1 - arrestin, beta 1, KAL1 - kallmann syndrome 1 sequence, LPA - lipoprotein, lp(a), SERPINB1 - serpin peptidase inhibitor, clade b (ovalbumin), member 1, AVP - arginine vasopressin, APP - a…
GO:0015171	amino acid transmembrane transporter activity	5.93E-4	3.01E-2	2.39	7767	38	1281	15	[SLC6A9 - solute carrier family 6 (neurotransmitter transporter, glycine), member 9, OCA2 - oculocutaneous albinism ii, SLC16A12 - solute carrier family 16, member 12, SLC7A11 - solute carrier family 7 (anionic amino acid transporter light chain, xc- system), member 11, SLC1A6 - solute carrier family 1 (high affinity aspartate/glutamate transporter), member 6, SLC7A4 - solute carrier family 7, me…
GO:0015491	cation:cation antiporter activity	6.03E-4	3.02E-2	3.21	7767	17	1281	9	[SLC24A4 - solute carrier family 24 (sodium/potassium/calcium exchanger), member 4, SLC24A2 - solute carrier family 24 (sodium/potassium/calcium exchanger), member 2, SLC9B2 - solute carrier family 9, subfamily b (nha2, cation proton antiporter 2), member 2, SLC8A3 - solute carrier family 8 (sodium/calcium exchanger), member 3, SLC47A1 - solute carrier family 47 (multidrug and toxin extrusion), m…
GO:0043027	cysteine-type endopeptidase inhibitor activity involved in apoptotic process	6.03E-4	2.98E-2	3.21	7767	17	1281	9	[BIRC8 - baculoviral iap repeat containing 8, AVP - arginine vasopressin, VIL1 - villin 1, BIRC3 - baculoviral iap repeat containing 3, BIRC2 - baculoviral iap repeat containing 2, RPS6KA3 - ribosomal protein s6 kinase, 90kda, polypeptide 3, RPS6KA1 - ribosomal protein s6 kinase, 90kda, polypeptide 1, PRDX3 - peroxiredoxin 3, ARRB1 - arrestin, beta 1]
GO:0042165	neurotransmitter binding	6.03E-4	2.94E-2	3.21	7767	17	1281	9	[IDE - insulin-degrading enzyme, GRIN1 - glutamate receptor, ionotropic, n-methyl d-aspartate 1, CHRNE - cholinergic receptor, nicotinic, epsilon (muscle), CHRNA7 - cholinergic receptor, nicotinic, alpha 7 (neuronal), CHRNB3 - cholinergic receptor, nicotinic, beta 3 (neuronal), CHRNA2 - cholinergic receptor, nicotinic, alpha 2 (neuronal), CHRNA3 - cholinergic receptor, nicotinic, alpha 3 (neurona…
GO:0005253	anion channel activity	6.26E-4	3.01E-2	2.31	7767	42	1281	16	[BEST3 - bestrophin 3, CLCN3 - chloride channel, voltage-sensitive 3, BEST2 - bestrophin 2, GLRA2 - glycine receptor, alpha 2, GABRA2 - gamma-aminobutyric acid (gaba) a receptor, alpha 2, ANO7 - anoctamin 7, BEST1 - bestrophin 1, ANO8 - anoctamin 8, SLC26A2 - solute carrier family 26 (anion exchanger), member 2, SLC26A5 - solute carrier family 26 (anion exchanger), member 5, CLCA4 - chloride chan…
GO:0004017	adenylate kinase activity	6.28E-4	2.98E-2	5.05	7767	6	1281	5	[AK2 - adenylate kinase 2, AK1 - adenylate kinase 1, AK7 - adenylate kinase 7, AK5 - adenylate kinase 5, AK8 - adenylate kinase 8]
GO:0005230	extracellular ligand-gated ion channel activity	6.44E-4	3.02E-2	2.24	7767	46	1281	17	[P2RX4 - purinergic receptor p2x, ligand-gated ion channel, 4, GRIN1 - glutamate receptor, ionotropic, n-methyl d-aspartate 1, CHRNE - cholinergic receptor, nicotinic, epsilon (muscle), CHRNA7 - cholinergic receptor, nicotinic, alpha 7 (neuronal), GRIK1 - glutamate receptor, ionotropic, kainate 1, GRIK2 - glutamate receptor, ionotropic, kainate 2, CHRNB3 - cholinergic receptor, nicotinic, beta 3 …
GO:0043168	anion binding	6.62E-4	3.06E-2	1.17	7767	1506	1281	291	[SUCLA2 - succinate-coa ligase, adp-forming, beta subunit, DDX60 - dead (asp-glu-ala-asp) box polypeptide 60, ABCA1 - atp-binding cassette, sub-family a (abc1), member 1, DYRK4 - dual-specificity tyrosine-(y)-phosphorylation regulated kinase 4, LIG3 - ligase iii, dna, atp-dependent, CDKL4 - cyclin-dependent kinase-like 4, RELA - v-rel avian reticuloendotheliosis viral oncogene homolog a, TRPC4 - …
GO:0030554	adenyl nucleotide binding	6.83E-4	3.12E-2	1.23	7767	921	1281	187	[DHX8 - deah (asp-glu-ala-his) box polypeptide 8, TTLL10 - tubulin tyrosine ligase-like family, member 10, DDX60 - dead (asp-glu-ala-asp) box polypeptide 60, SUCLA2 - succinate-coa ligase, adp-forming, beta subunit, CNBD2 - cyclic nucleotide binding domain containing 2, ABCA1 - atp-binding cassette, sub-family a (abc1), member 1, PPIP5K2 - diphosphoinositol pentakisphosphate kinase 2, DYRK4 - dua…
GO:0017076	purine nucleotide binding	7.03E-4	3.17E-2	1.21	7767	1111	1281	221	[SUCLA2 - succinate-coa ligase, adp-forming, beta subunit, DDX60 - dead (asp-glu-ala-asp) box polypeptide 60, ABCA1 - atp-binding cassette, sub-family a (abc1), member 1, DYRK4 - dual-specificity tyrosine-(y)-phosphorylation regulated kinase 4, LIG3 - ligase iii, dna, atp-dependent, CDKL4 - cyclin-dependent kinase-like 4, ABCA4 - atp-binding cassette, sub-family a (abc1), member 4, DNAH3 - dynein…
GO:0008271	secondary active sulfate transmembrane transporter activity	7.37E-4	3.29E-2	6.06	7767	4	1281	4	[SLC26A2 - solute carrier family 26 (anion exchanger), member 2, SLC26A5 - solute carrier family 26 (anion exchanger), member 5, SLC26A11 - solute carrier family 26 (anion exchanger), member 11, SLC26A4 - solute carrier family 26 (anion exchanger), member 4]
GO:0019531	oxalate transmembrane transporter activity	7.37E-4	3.25E-2	6.06	7767	4	1281	4	[SLC26A2 - solute carrier family 26 (anion exchanger), member 2, SLC26A5 - solute carrier family 26 (anion exchanger), member 5, SLC26A11 - solute carrier family 26 (anion exchanger), member 11, SLC26A4 - solute carrier family 26 (anion exchanger), member 4]
GO:0015103	inorganic anion transmembrane transporter activity	7.78E-4	3.39E-2	2.02	7767	63	1281	21	[BEST3 - bestrophin 3, SLC4A10 - solute carrier family 4, sodium bicarbonate transporter, member 10, CLCN3 - chloride channel, voltage-sensitive 3, GABRA2 - gamma-aminobutyric acid (gaba) a receptor, alpha 2, BEST2 - bestrophin 2, GLRA2 - glycine receptor, alpha 2, SLC22A13 - solute carrier family 22 (organic anion/urate transporter), member 13, SLC22A6 - solute carrier family 22 (organic anion t…
GO:0005254	chloride channel activity	8.19E-4	3.52E-2	2.33	7767	39	1281	15	[BEST3 - bestrophin 3, CLCN3 - chloride channel, voltage-sensitive 3, GLRA2 - glycine receptor, alpha 2, BEST2 - bestrophin 2, GABRA2 - gamma-aminobutyric acid (gaba) a receptor, alpha 2, ANO7 - anoctamin 7, BEST1 - bestrophin 1, ANO8 - anoctamin 8, SLC26A2 - solute carrier family 26 (anion exchanger), member 2, SLC26A5 - solute carrier family 26 (anion exchanger), member 5, CLCA4 - chloride chan…
GO:0032553	ribonucleotide binding	8.2E-4	3.49E-2	1.20	7767	1114	1281	221	[SUCLA2 - succinate-coa ligase, adp-forming, beta subunit, DDX60 - dead (asp-glu-ala-asp) box polypeptide 60, ABCA1 - atp-binding cassette, sub-family a (abc1), member 1, DYRK4 - dual-specificity tyrosine-(y)-phosphorylation regulated kinase 4, LIG3 - ligase iii, dna, atp-dependent, CDKL4 - cyclin-dependent kinase-like 4, ABCA4 - atp-binding cassette, sub-family a (abc1), member 4, DNAH3 - dynein…
GO:0035639	purine ribonucleoside triphosphate binding	8.48E-4	3.57E-2	1.21	7767	1081	1281	215	[SUCLA2 - succinate-coa ligase, adp-forming, beta subunit, DDX60 - dead (asp-glu-ala-asp) box polypeptide 60, ABCA1 - atp-binding cassette, sub-family a (abc1), member 1, DYRK4 - dual-specificity tyrosine-(y)-phosphorylation regulated kinase 4, LIG3 - ligase iii, dna, atp-dependent, CDKL4 - cyclin-dependent kinase-like 4, ABCA4 - atp-binding cassette, sub-family a (abc1), member 4, DNAH3 - dynein…
GO:0005310	dicarboxylic acid transmembrane transporter activity	8.77E-4	3.65E-2	2.89	7767	21	1281	10	[SLC13A3 - solute carrier family 13 (sodium-dependent dicarboxylate transporter), member 3, SLC13A5 - solute carrier family 13 (sodium-dependent citrate transporter), member 5, SLC17A6 - solute carrier family 17 (vesicular glutamate transporter), member 6, SLC26A2 - solute carrier family 26 (anion exchanger), member 2, SLC26A5 - solute carrier family 26 (anion exchanger), member 5, SLC26A11 - sol…
GO:0015077	monovalent inorganic cation transmembrane transporter activity	9.17E-4	3.77E-2	1.55	7767	188	1281	48	[KCNK5 - potassium channel, subfamily k, member 5, PKD2 - polycystic kidney disease 2 (autosomal dominant), KCNA2 - potassium voltage-gated channel, shaker-related subfamily, member 2, SLC4A10 - solute carrier family 4, sodium bicarbonate transporter, member 10, SLC6A9 - solute carrier family 6 (neurotransmitter transporter, glycine), member 9, SLC6A3 - solute carrier family 6 (neurotransmitter t…

## Sheet: 2M_26M_DOWN_COMPONENT
GO Term	Description	P-value	FDR q-value	Enrichment	N	B	n	b	Genes
GO:0044441	ciliary part	6.52E-24	1.04E-20	2.54	7767	270	1281	113	[ODF3 - outer dense fiber of sperm tails 3, KIFAP3 - kinesin-associated protein 3, TTC26 - tetratricopeptide repeat domain 26, CEP89 - centrosomal protein 89kda, B9D2 - b9 protein domain 2, WDR19 - wd repeat domain 19, MKS1 - meckel syndrome, type 1, ABCA4 - atp-binding cassette, sub-family a (abc1), member 4, DNAH3 - dynein, axonemal, heavy chain 3, C16orf80 - chromosome 16 open reading frame 80…
GO:0005929	cilium	2.76E-21	2.2E-18	2.76	7767	189	1281	86	[WDR35 - wd repeat domain 35, PRKACA - protein kinase, camp-dependent, catalytic, alpha, KIFAP3 - kinesin-associated protein 3, CEP89 - centrosomal protein 89kda, TTC26 - tetratricopeptide repeat domain 26, WDR19 - wd repeat domain 19, TTLL5 - tubulin tyrosine ligase-like family, member 5, CCDC147 - coiled-coil domain containing 147, TRAF3IP1 - tnf receptor-associated factor 3 interacting protein…
GO:0044430	cytoskeletal part	2.42E-18	1.29E-15	1.69	7767	823	1281	229	[GFAP - glial fibrillary acidic protein, DST - dystonin, LRRC45 - leucine rich repeat containing 45, KIFAP3 - kinesin-associated protein 3, TTC26 - tetratricopeptide repeat domain 26, CEP89 - centrosomal protein 89kda, MAEA - macrophage erythroblast attacher, ATAT1 - alpha tubulin acetyltransferase 1, LRRC16A - leucine rich repeat containing 16a, EML1 - echinoderm microtubule associated protein l…
GO:0044459	plasma membrane part	4.7E-18	1.88E-15	1.61	7767	982	1281	261	[DST - dystonin, KIFAP3 - kinesin-associated protein 3, MAEA - macrophage erythroblast attacher, SLC5A12 - solute carrier family 5 (sodium/monocarboxylate cotransporter), member 12, SLC31A2 - solute carrier family 31 (copper transporter), member 2, ABCA1 - atp-binding cassette, sub-family a (abc1), member 1, SLC29A1 - solute carrier family 29 (equilibrative nucleoside transporter), member 1, ANKS…
GO:0120038	plasma membrane bounded cell projection part	1.38E-17	4.39E-15	1.82	7767	591	1281	177	[LRIG2 - leucine-rich repeats and immunoglobulin-like domains 2, ODF3 - outer dense fiber of sperm tails 3, DST - dystonin, EXOC7 - exocyst complex component 7, KIFAP3 - kinesin-associated protein 3, B9D2 - b9 protein domain 2, TTC26 - tetratricopeptide repeat domain 26, CEP89 - centrosomal protein 89kda, ELK1 - elk1, member of ets oncogene family, CDC42 - cell division cycle 42, WDR19 - wd repea…
GO:0044463	cell projection part	1.38E-17	3.66E-15	1.82	7767	591	1281	177	[ODF3 - outer dense fiber of sperm tails 3, LRIG2 - leucine-rich repeats and immunoglobulin-like domains 2, DST - dystonin, EXOC7 - exocyst complex component 7, KIFAP3 - kinesin-associated protein 3, B9D2 - b9 protein domain 2, CEP89 - centrosomal protein 89kda, TTC26 - tetratricopeptide repeat domain 26, ELK1 - elk1, member of ets oncogene family, CDC42 - cell division cycle 42, WDR19 - wd repea…
GO:0005886	plasma membrane	2.15E-17	4.9E-15	1.45	7767	1539	1281	368	[NCAM2 - neural cell adhesion molecule 2, LRRC45 - leucine rich repeat containing 45, CEP89 - centrosomal protein 89kda, LRRC16A - leucine rich repeat containing 16a, SLC5A12 - solute carrier family 5 (sodium/monocarboxylate cotransporter), member 12, ABCA1 - atp-binding cassette, sub-family a (abc1), member 1, FLCN - folliculin, ANKS1B - ankyrin repeat and sterile alpha motif domain containing 1…
GO:0099513	polymeric cytoskeletal fiber	2.74E-16	5.48E-14	2.17	7767	290	1281	104	[GFAP - glial fibrillary acidic protein, DST - dystonin, ODF3 - outer dense fiber of sperm tails 3, KIFAP3 - kinesin-associated protein 3, TUBA3D - tubulin, alpha 3d, ATAT1 - alpha tubulin acetyltransferase 1, EML1 - echinoderm microtubule associated protein like 1, DNAH3 - dynein, axonemal, heavy chain 3, KATNB1 - katanin p80 (wd repeat containing) subunit b 1, C16orf80 - chromosome 16 open read…
GO:0099081	supramolecular polymer	5.59E-16	9.93E-14	2.11	7767	313	1281	109	[GFAP - glial fibrillary acidic protein, DST - dystonin, ODF3 - outer dense fiber of sperm tails 3, KIFAP3 - kinesin-associated protein 3, TUBA3D - tubulin, alpha 3d, ATAT1 - alpha tubulin acetyltransferase 1, EML1 - echinoderm microtubule associated protein like 1, DNAH3 - dynein, axonemal, heavy chain 3, KATNB1 - katanin p80 (wd repeat containing) subunit b 1, C16orf80 - chromosome 16 open read…
GO:0099080	supramolecular complex	5.59E-16	8.94E-14	2.11	7767	313	1281	109	[GFAP - glial fibrillary acidic protein, DST - dystonin, ODF3 - outer dense fiber of sperm tails 3, KIFAP3 - kinesin-associated protein 3, TUBA3D - tubulin, alpha 3d, ATAT1 - alpha tubulin acetyltransferase 1, EML1 - echinoderm microtubule associated protein like 1, KATNB1 - katanin p80 (wd repeat containing) subunit b 1, DNAH3 - dynein, axonemal, heavy chain 3, C16orf80 - chromosome 16 open read…
GO:0099512	supramolecular fiber	5.59E-16	8.13E-14	2.11	7767	313	1281	109	[GFAP - glial fibrillary acidic protein, DST - dystonin, ODF3 - outer dense fiber of sperm tails 3, KIFAP3 - kinesin-associated protein 3, TUBA3D - tubulin, alpha 3d, ATAT1 - alpha tubulin acetyltransferase 1, EML1 - echinoderm microtubule associated protein like 1, KATNB1 - katanin p80 (wd repeat containing) subunit b 1, DNAH3 - dynein, axonemal, heavy chain 3, C16orf80 - chromosome 16 open read…
GO:0042995	cell projection	2.82E-15	3.76E-13	1.65	7767	753	1281	205	[NCAM2 - neural cell adhesion molecule 2, KIFAP3 - kinesin-associated protein 3, CEP89 - centrosomal protein 89kda, TTC26 - tetratricopeptide repeat domain 26, ELK1 - elk1, member of ets oncogene family, WDR19 - wd repeat domain 19, ATAT1 - alpha tubulin acetyltransferase 1, CCDC147 - coiled-coil domain containing 147, LRRC16A - leucine rich repeat containing 16a, FLCN - folliculin, ANKS1B - anky…
GO:0120025	plasma membrane bounded cell projection	4.00E-15	4.91E-13	1.67	7767	717	1281	197	[NCAM2 - neural cell adhesion molecule 2, KIFAP3 - kinesin-associated protein 3, TTC26 - tetratricopeptide repeat domain 26, CEP89 - centrosomal protein 89kda, ELK1 - elk1, member of ets oncogene family, WDR19 - wd repeat domain 19, CCDC147 - coiled-coil domain containing 147, ATAT1 - alpha tubulin acetyltransferase 1, LRRC16A - leucine rich repeat containing 16a, FLCN - folliculin, ANKS1B - anky…
GO:0005930	axoneme	3.01E-14	3.43E-12	3.56	7767	63	1281	37	[BBS1 - bardet-biedl syndrome 1, WDR35 - wd repeat domain 35, KIFAP3 - kinesin-associated protein 3, TRAF3IP1 - tnf receptor-associated factor 3 interacting protein 1, INPP5E - inositol polyphosphate-5-phosphatase, 72 kda, TTLL3 - tubulin tyrosine ligase-like family, member 3, GLI3 - gli family zinc finger 3, CCDC40 - coiled-coil domain containing 40, GLI2 - gli family zinc finger 2, DNAI2 - dyne…
GO:0031514	motile cilium	4.16E-13	4.44E-11	3.41	7767	64	1281	36	[PKD2 - polycystic kidney disease 2 (autosomal dominant), SPAG17 - sperm associated antigen 17, PRKACA - protein kinase, camp-dependent, catalytic, alpha, FAM154A - family with sequence similarity 154, member a, CEP89 - centrosomal protein 89kda, WDR19 - wd repeat domain 19, TEKT3 - tektin 3, RSPH1 - radial spoke head 1 homolog (chlamydomonas), IFT74 - intraflagellar transport 74 homolog (chlamyd…
GO:0098590	plasma membrane region	1.47E-12	1.47E-10	1.78	7767	454	1281	133	[DST - dystonin, SLC4A10 - solute carrier family 4, sodium bicarbonate transporter, member 10, FN1 - fibronectin 1, KIFAP3 - kinesin-associated protein 3, SLC5A12 - solute carrier family 5 (sodium/monocarboxylate cotransporter), member 12, SLC29A1 - solute carrier family 29 (equilibrative nucleoside transporter), member 1, ANKS1B - ankyrin repeat and sterile alpha motif domain containing 1b, TRPC…
GO:0005874	microtubule	4.2E-12	3.95E-10	2.11	7767	233	1281	81	[TIAM1 - t-cell lymphoma invasion and metastasis 1, TRIM55 - tripartite motif containing 55, EML2 - echinoderm microtubule associated protein like 2, KIFAP3 - kinesin-associated protein 3, TTLL6 - tubulin tyrosine ligase-like family, member 6, SLC8A3 - solute carrier family 8 (sodium/calcium exchanger), member 3, KIFC3 - kinesin family member c3, TUBA3D - tubulin, alpha 3d, TTLL5 - tubulin tyrosi…
GO:0031224	intrinsic component of membrane	1.82E-11	1.61E-9	1.33	7767	1734	1281	379	[DST - dystonin, NCAM2 - neural cell adhesion molecule 2, MAEA - macrophage erythroblast attacher, PLXDC2 - plexin domain containing 2, SLC5A12 - solute carrier family 5 (sodium/monocarboxylate cotransporter), member 12, SLC31A2 - solute carrier family 31 (copper transporter), member 2, HSD11B1 - hydroxysteroid (11-beta) dehydrogenase 1, ABCA1 - atp-binding cassette, sub-family a (abc1), member 1…
GO:0016021	integral component of membrane	2.77E-11	2.33E-9	1.33	7767	1706	1281	373	[DST - dystonin, NCAM2 - neural cell adhesion molecule 2, MAEA - macrophage erythroblast attacher, PLXDC2 - plexin domain containing 2, SLC5A12 - solute carrier family 5 (sodium/monocarboxylate cotransporter), member 12, SLC31A2 - solute carrier family 31 (copper transporter), member 2, HSD11B1 - hydroxysteroid (11-beta) dehydrogenase 1, ABCA1 - atp-binding cassette, sub-family a (abc1), member 1…
GO:0044425	membrane part	2.31E-10	1.85E-8	1.24	7767	2475	1281	505	[ATAT1 - alpha tubulin acetyltransferase 1, PLXDC2 - plexin domain containing 2, SLC31A2 - solute carrier family 31 (copper transporter), member 2, SLC5A12 - solute carrier family 5 (sodium/monocarboxylate cotransporter), member 12, ABCA1 - atp-binding cassette, sub-family a (abc1), member 1, GCNT1 - glucosaminyl (n-acetyl) transferase 1, core 2, SERINC3 - serine incorporator 3, ANO8 - anoctamin …
GO:0044447	axoneme part	4.31E-10	3.28E-8	4.18	7767	29	1281	20	[DNAH17 - dynein, axonemal, heavy chain 17, DYNLRB1 - dynein, light chain, roadblock-type 1, C20orf26 - chromosome 20 open reading frame 26, DNAL1 - dynein, axonemal, light chain 1, SPAG17 - sperm associated antigen 17, FAM154A - family with sequence similarity 154, member a, DNAH2 - dynein, axonemal, heavy chain 2, WDR78 - wd repeat domain 78, CCDC37 - coiled-coil domain containing 37, DNAI2 - d…
GO:0097223	sperm part	1.04E-9	7.55E-8	2.86	7767	72	1281	34	[ODF3 - outer dense fiber of sperm tails 3, PRKACA - protein kinase, camp-dependent, catalytic, alpha, FAM154A - family with sequence similarity 154, member a, TEKT3 - tektin 3, RSPH1 - radial spoke head 1 homolog (chlamydomonas), SPATA6 - spermatogenesis associated 6, IQUB - iq motif and ubiquitin domain containing, DNAI2 - dynein, axonemal, intermediate chain 2, SPAG9 - sperm associated antigen…
GO:0031226	intrinsic component of plasma membrane	3.07E-9	2.13E-7	1.61	7767	493	1281	131	[SLC4A10 - solute carrier family 4, sodium bicarbonate transporter, member 10, PCDH11X - protocadherin 11 x-linked, MAEA - macrophage erythroblast attacher, SLC31A2 - solute carrier family 31 (copper transporter), member 2, ABCA1 - atp-binding cassette, sub-family a (abc1), member 1, SLC29A1 - solute carrier family 29 (equilibrative nucleoside transporter), member 1, TRPC4 - transient receptor po…
GO:0005887	integral component of plasma membrane	6.33E-9	4.22E-7	1.61	7767	479	1281	127	[SLC4A10 - solute carrier family 4, sodium bicarbonate transporter, member 10, PCDH11X - protocadherin 11 x-linked, MAEA - macrophage erythroblast attacher, SLC31A2 - solute carrier family 31 (copper transporter), member 2, ABCA1 - atp-binding cassette, sub-family a (abc1), member 1, SLC29A1 - solute carrier family 29 (equilibrative nucleoside transporter), member 1, TRPC4 - transient receptor po…
GO:0005875	microtubule associated complex	1.47E-8	9.39E-7	2.43	7767	100	1281	40	[DNAL1 - dynein, axonemal, light chain 1, EML2 - echinoderm microtubule associated protein like 2, DNAH14 - dynein, axonemal, heavy chain 14, KIFAP3 - kinesin-associated protein 3, KIFC3 - kinesin family member c3, EML1 - echinoderm microtubule associated protein like 1, WDR78 - wd repeat domain 78, KIF1B - kinesin family member 1b, DYNLL2 - dynein, light chain, lc8-type 2, DNAI2 - dynein, axonem…
GO:0036126	sperm flagellum	1.64E-8	1.01E-6	4.72	7767	18	1281	14	[TEKT2 - tektin 2 (testicular), TEKT1 - tektin 1, FAM154A - family with sequence similarity 154, member a, PRKACA - protein kinase, camp-dependent, catalytic, alpha, TEKT4 - tektin 4, TEKT3 - tektin 3, IQCG - iq motif containing g, DNAI2 - dynein, axonemal, intermediate chain 2, DNAH1 - dynein, axonemal, heavy chain 1, MNS1 - meiosis-specific nuclear structural 1, GAS8 - growth arrest-specific 8,…
GO:0097729	9+2 motile cilium	1.64E-8	9.71E-7	4.72	7767	18	1281	14	[TEKT2 - tektin 2 (testicular), TEKT1 - tektin 1, FAM154A - family with sequence similarity 154, member a, PRKACA - protein kinase, camp-dependent, catalytic, alpha, TEKT4 - tektin 4, TEKT3 - tektin 3, IQCG - iq motif containing g, DNAI2 - dynein, axonemal, intermediate chain 2, DNAH1 - dynein, axonemal, heavy chain 1, MNS1 - meiosis-specific nuclear structural 1, GAS8 - growth arrest-specific 8,…
GO:0035869	ciliary transition zone	9.61E-8	5.49E-6	3.26	7767	39	1281	21	[CC2D2A - coiled-coil and c2 domain containing 2a, IQCB1 - iq motif containing b1, ARL3 - adp-ribosylation factor-like 3, KIFAP3 - kinesin-associated protein 3, NPHP1 - nephronophthisis 1 (juvenile), TMEM17 - transmembrane protein 17, PCM1 - pericentriolar material 1, RP1 - retinitis pigmentosa 1 (autosomal dominant), WDR19 - wd repeat domain 19, CETN2 - centrin, ef-hand protein, 2, TRAF3IP1 - tn…
GO:0009986	cell surface	3.15E-7	1.74E-5	1.94	7767	172	1281	55	[SCUBE2 - signal peptide, cub domain, egf-like 2, SLC6A3 - solute carrier family 6 (neurotransmitter transporter), member 3, PDIA4 - protein disulfide isomerase family a, member 4, MIF - macrophage migration inhibitory factor (glycosylation-inhibiting factor), PTPRK - protein tyrosine phosphatase, receptor type, k, CHRNA1 - cholinergic receptor, nicotinic, alpha 1 (muscle), PTPRT - protein tyrosi…
GO:0005858	axonemal dynein complex	3.67E-7	1.96E-5	4.55	7767	16	1281	12	[DNAH17 - dynein, axonemal, heavy chain 17, DYNLRB1 - dynein, light chain, roadblock-type 1, DNAI2 - dynein, axonemal, intermediate chain 2, DNAL1 - dynein, axonemal, light chain 1, DNAH1 - dynein, axonemal, heavy chain 1, DNAH3 - dynein, axonemal, heavy chain 3, DNAH5 - dynein, axonemal, heavy chain 5, DNAH7 - dynein, axonemal, heavy chain 7, DNAH2 - dynein, axonemal, heavy chain 2, DNAH8 - dyne…
GO:0045121	membrane raft	5.05E-7	2.6E-5	2.07	7767	132	1281	45	[FLOT1 - flotillin 1, CHRNA7 - cholinergic receptor, nicotinic, alpha 7 (neuronal), PRKACA - protein kinase, camp-dependent, catalytic, alpha, TUBA1B - tubulin, alpha 1b, BIRC3 - baculoviral iap repeat containing 3, SLC6A3 - solute carrier family 6 (neurotransmitter transporter), member 3, TUBB - tubulin, beta class i, BIRC2 - baculoviral iap repeat containing 2, SLC6A4 - solute carrier family 6 …
GO:0016324	apical plasma membrane	5.49E-7	2.74E-5	2.17	7767	112	1281	40	[TMEM30A - transmembrane protein 30a, PLB1 - phospholipase b1, FN1 - fibronectin 1, NAALADL1 - n-acetylated alpha-linked acidic dipeptidase-like 1, ABCG8 - atp-binding cassette, sub-family g (white), member 8, SLC9A3R2 - solute carrier family 9, subfamily a (nhe3, cation proton antiporter 3), member 3 regulator 2, ATP1A1 - atpase, na+/k+ transporting, alpha 1 polypeptide, ADAM17 - adam metallopep…
GO:0098857	membrane microdomain	6.44E-7	3.12E-5	2.05	7767	133	1281	45	[FLOT1 - flotillin 1, CHRNA7 - cholinergic receptor, nicotinic, alpha 7 (neuronal), PRKACA - protein kinase, camp-dependent, catalytic, alpha, TUBA1B - tubulin, alpha 1b, BIRC3 - baculoviral iap repeat containing 3, SLC6A3 - solute carrier family 6 (neurotransmitter transporter), member 3, TUBB - tubulin, beta class i, BIRC2 - baculoviral iap repeat containing 2, SLC6A4 - solute carrier family 6 …
GO:0098589	membrane region	7.17E-7	3.37E-5	1.93	7767	163	1281	52	[CHRNA7 - cholinergic receptor, nicotinic, alpha 7 (neuronal), PRKACA - protein kinase, camp-dependent, catalytic, alpha, BIRC3 - baculoviral iap repeat containing 3, SLC6A3 - solute carrier family 6 (neurotransmitter transporter), member 3, BIRC2 - baculoviral iap repeat containing 2, SLC6A4 - solute carrier family 6 (neurotransmitter transporter), member 4, CHRNA3 - cholinergic receptor, nicoti…
GO:0030286	dynein complex	8.29E-7	3.79E-5	2.96	7767	43	1281	21	[DNAH17 - dynein, axonemal, heavy chain 17, DYNLRB1 - dynein, light chain, roadblock-type 1, DYNC1H1 - dynein, cytoplasmic 1, heavy chain 1, DNAL1 - dynein, axonemal, light chain 1, DNAH14 - dynein, axonemal, heavy chain 14, DNAH2 - dynein, axonemal, heavy chain 2, WDR78 - wd repeat domain 78, DNAL4 - dynein, axonemal, light chain 4, DYNLL2 - dynein, light chain, lc8-type 2, DNAI2 - dynein, axone…
GO:0044421	extracellular region part	2.94E-6	1.31E-4	1.23	7767	1614	1281	328	[DST - dystonin, SVEP1 - sushi, von willebrand factor type a, egf and pentraxin domain containing 1, SCUBE2 - signal peptide, cub domain, egf-like 2, KIFAP3 - kinesin-associated protein 3, SUCLA2 - succinate-coa ligase, adp-forming, beta subunit, PDIA4 - protein disulfide isomerase family a, member 4, CCDC147 - coiled-coil domain containing 147, LRRC16A - leucine rich repeat containing 16a, PLXDC…
GO:0016323	basolateral plasma membrane	4.14E-6	1.79E-4	2.36	7767	72	1281	28	[FLOT1 - flotillin 1, SLC4A10 - solute carrier family 4, sodium bicarbonate transporter, member 10, ATP1A1 - atpase, na+/k+ transporting, alpha 1 polypeptide, SLC22A6 - solute carrier family 22 (organic anion transporter), member 6, ARRB1 - arrestin, beta 1, SLC29A1 - solute carrier family 29 (equilibrative nucleoside transporter), member 1, CNNM2 - cyclin m2, TRPC4 - transient receptor potential…
GO:0097458	neuron part	7.46E-6	3.14E-4	1.37	7767	700	1281	158	[LRIG2 - leucine-rich repeats and immunoglobulin-like domains 2, DST - dystonin, TRIM3 - tripartite motif containing 3, SLC4A10 - solute carrier family 4, sodium bicarbonate transporter, member 10, NCAM2 - neural cell adhesion molecule 2, EXOC7 - exocyst complex component 7, KIFAP3 - kinesin-associated protein 3, ELK1 - elk1, member of ets oncogene family, CDC42 - cell division cycle 42, WDR19 - …
GO:0036038	MKS complex	1.2E-5	4.93E-4	4.55	7767	12	1281	9	[CC2D2A - coiled-coil and c2 domain containing 2a, B9D1 - b9 protein domain 1, CEP290 - centrosomal protein 290kda, TCTN2 - tectonic family member 2, B9D2 - b9 protein domain 2, TMEM17 - transmembrane protein 17, TMEM231 - transmembrane protein 231, TMEM67 - transmembrane protein 67, MKS1 - meckel syndrome, type 1]
GO:0044291	cell-cell contact zone	2.61E-5	1.04E-3	3.28	7767	24	1281	13	[TIAM1 - t-cell lymphoma invasion and metastasis 1, FLOT1 - flotillin 1, ATP1A1 - atpase, na+/k+ transporting, alpha 1 polypeptide, SLC2A1 - solute carrier family 2 (facilitated glucose transporter), member 1, FLCN - folliculin, DSP - desmoplakin, FLOT2 - flotillin 2, AHNAK - ahnak nucleoprotein, SCN5A - sodium channel, voltage-gated, type v, alpha subunit, PAK1 - p21 protein (cdc42/rac)-activate…
GO:0009897	external side of plasma membrane	3.8E-5	1.48E-3	2.56	7767	45	1281	19	[FGG - fibrinogen gamma chain, LAMP1 - lysosomal-associated membrane protein 1, CLCN3 - chloride channel, voltage-sensitive 3, SCUBE1 - signal peptide, cub domain, egf-like 1, TRPM8 - transient receptor potential cation channel, subfamily m, member 8, CHRNA4 - cholinergic receptor, nicotinic, alpha 4 (neuronal), ABCA1 - atp-binding cassette, sub-family a (abc1), member 1, SCNN1G - sodium channel,…
GO:0043235	receptor complex	3.92E-5	1.49E-3	1.84	7767	135	1281	41	[ITGA9 - integrin, alpha 9, CHRNE - cholinergic receptor, nicotinic, epsilon (muscle), CHRNA7 - cholinergic receptor, nicotinic, alpha 7 (neuronal), ABCG8 - atp-binding cassette, sub-family g (white), member 8, BIRC2 - baculoviral iap repeat containing 2, CHRNB3 - cholinergic receptor, nicotinic, beta 3 (neuronal), ROR1 - receptor tyrosine kinase-like orphan receptor 1, CHRNA2 - cholinergic recep…
GO:0005615	extracellular space	3.96E-5	1.47E-3	1.54	7767	299	1281	76	[XDH - xanthine dehydrogenase, GSTP1 - glutathione s-transferase pi 1, FN1 - fibronectin 1, SVEP1 - sushi, von willebrand factor type a, egf and pentraxin domain containing 1, SCUBE2 - signal peptide, cub domain, egf-like 2, SEMA5B - sema domain, seven thrombospondin repeats (type 1 and type 1-like), transmembrane domain (tm) and short cytoplasmic domain, (semaphorin) 5b, CCDC147 - coiled-coil do…
GO:0036064	ciliary basal body	4.07E-5	1.48E-3	2.09	7767	84	1281	29	[BBS1 - bardet-biedl syndrome 1, PKD2 - polycystic kidney disease 2 (autosomal dominant), WDR35 - wd repeat domain 35, FAM154A - family with sequence similarity 154, member a, KIFAP3 - kinesin-associated protein 3, TTC26 - tetratricopeptide repeat domain 26, B9D2 - b9 protein domain 2, TTLL6 - tubulin tyrosine ligase-like family, member 6, WDR5 - wd repeat domain 5, CETN2 - centrin, ef-hand prote…
GO:0031982	vesicle	4.59E-5	1.63E-3	1.19	7767	1782	1281	349	[DST - dystonin, KIFAP3 - kinesin-associated protein 3, SUCLA2 - succinate-coa ligase, adp-forming, beta subunit, CCDC154 - coiled-coil domain containing 154, PDIA4 - protein disulfide isomerase family a, member 4, LRRC16A - leucine rich repeat containing 16a, PLXDC2 - plexin domain containing 2, SLC5A12 - solute carrier family 5 (sodium/monocarboxylate cotransporter), member 12, SLC31A2 - solute…
GO:0005576	extracellular region	5.71E-5	1.98E-3	1.44	7767	412	1281	98	[GSTP1 - glutathione s-transferase pi 1, PLAC8 - placenta-specific 8, FN1 - fibronectin 1, SCUBE2 - signal peptide, cub domain, egf-like 2, MIF - macrophage migration inhibitory factor (glycosylation-inhibiting factor), CALML5 - calmodulin-like 5, BST1 - bone marrow stromal cell antigen 1, ACE - angiotensin i converting enzyme, DCN - decorin, IMPDH2 - imp (inosine 5'-monophosphate) dehydrogenase …
GO:0032391	photoreceptor connecting cilium	7.86E-5	2.67E-3	3.03	7767	26	1281	13	[IQCB1 - iq motif containing b1, ARL3 - adp-ribosylation factor-like 3, KIFAP3 - kinesin-associated protein 3, NPHP1 - nephronophthisis 1 (juvenile), WDR19 - wd repeat domain 19, RP1 - retinitis pigmentosa 1 (autosomal dominant), CETN2 - centrin, ef-hand protein, 2, SEPT2 - septin 2, CEP290 - centrosomal protein 290kda, RPGRIP1L - rpgrip1-like, RPGRIP1 - retinitis pigmentosa gtpase regulator inte…
GO:0097542	ciliary tip	1.27E-4	4.23E-3	2.51	7767	41	1281	17	[DYNLRB1 - dynein, light chain, roadblock-type 1, CLUAP1 - clusterin associated protein 1, WDR35 - wd repeat domain 35, KIFAP3 - kinesin-associated protein 3, TTC26 - tetratricopeptide repeat domain 26, RP1 - retinitis pigmentosa 1 (autosomal dominant), WDR19 - wd repeat domain 19, TRAF3IP1 - tnf receptor-associated factor 3 interacting protein 1, DYNLL2 - dynein, light chain, lc8-type 2, IFT74 -…
GO:0098552	side of membrane	1.52E-4	4.97E-3	2.05	7767	77	1281	26	[FGG - fibrinogen gamma chain, BIRC2 - baculoviral iap repeat containing 2, LITAF - lipopolysaccharide-induced tnf factor, CHRNA4 - cholinergic receptor, nicotinic, alpha 4 (neuronal), ABCA1 - atp-binding cassette, sub-family a (abc1), member 1, SCNN1G - sodium channel, non-voltage-gated 1, gamma subunit, ENPEP - glutamyl aminopeptidase (aminopeptidase a), SCNN1B - sodium channel, non-voltage-gat…
GO:0034702	ion channel complex	1.97E-4	6.3E-3	1.75	7767	135	1281	39	[KCNA2 - potassium voltage-gated channel, shaker-related subfamily, member 2, CHRNE - cholinergic receptor, nicotinic, epsilon (muscle), CHRNA7 - cholinergic receptor, nicotinic, alpha 7 (neuronal), PRKACA - protein kinase, camp-dependent, catalytic, alpha, CHRNB3 - cholinergic receptor, nicotinic, beta 3 (neuronal), BEST2 - bestrophin 2, GLRA2 - glycine receptor, alpha 2, CHRNA2 - cholinergic re…
GO:0005856	cytoskeleton	2.31E-4	7.24E-3	1.43	7767	360	1281	85	[CAPZA2 - capping protein (actin filament) muscle z-line, alpha 2, GFAP - glial fibrillary acidic protein, CC2D2A - coiled-coil and c2 domain containing 2a, DST - dystonin, KIFAP3 - kinesin-associated protein 3, MAEA - macrophage erythroblast attacher, DDX60 - dead (asp-glu-ala-asp) box polypeptide 60, TUBA3D - tubulin, alpha 3d, WDR19 - wd repeat domain 19, TTC25 - tetratricopeptide repeat domai…
GO:0005815	microtubule organizing center	2.95E-4	9.07E-3	1.41	7767	383	1281	89	[EXOC7 - exocyst complex component 7, WDR35 - wd repeat domain 35, PRKACA - protein kinase, camp-dependent, catalytic, alpha, LRRC45 - leucine rich repeat containing 45, LRWD1 - leucine-rich repeats and wd repeat domain containing 1, KIFAP3 - kinesin-associated protein 3, TTLL6 - tubulin tyrosine ligase-like family, member 6, CEP89 - centrosomal protein 89kda, TTC26 - tetratricopeptide repeat dom…
GO:0043230	extracellular organelle	4.35E-4	1.31E-2	1.19	7767	1372	1281	269	[DST - dystonin, KIFAP3 - kinesin-associated protein 3, SUCLA2 - succinate-coa ligase, adp-forming, beta subunit, LRRC16A - leucine rich repeat containing 16a, PLXDC2 - plexin domain containing 2, SLC5A12 - solute carrier family 5 (sodium/monocarboxylate cotransporter), member 12, ENPEP - glutamyl aminopeptidase (aminopeptidase a), BST1 - bone marrow stromal cell antigen 1, ACOT2 - acyl-coa thioe…
GO:1903561	extracellular vesicle	4.35E-4	1.29E-2	1.19	7767	1372	1281	269	[DST - dystonin, KIFAP3 - kinesin-associated protein 3, SUCLA2 - succinate-coa ligase, adp-forming, beta subunit, LRRC16A - leucine rich repeat containing 16a, PLXDC2 - plexin domain containing 2, SLC5A12 - solute carrier family 5 (sodium/monocarboxylate cotransporter), member 12, ENPEP - glutamyl aminopeptidase (aminopeptidase a), BST1 - bone marrow stromal cell antigen 1, ACOT2 - acyl-coa thioe…
GO:0043005	neuron projection	5.38E-4	1.56E-2	1.37	7767	426	1281	96	[TIAM1 - t-cell lymphoma invasion and metastasis 1, TRIM3 - tripartite motif containing 3, SLC4A10 - solute carrier family 4, sodium bicarbonate transporter, member 10, NCAM2 - neural cell adhesion molecule 2, PRKACA - protein kinase, camp-dependent, catalytic, alpha, SLC6A3 - solute carrier family 6 (neurotransmitter transporter), member 3, CHRNB3 - cholinergic receptor, nicotinic, beta 3 (neuro…
GO:1902495	transmembrane transporter complex	5.97E-4	1.7E-2	1.63	7767	156	1281	42	[KCNA2 - potassium voltage-gated channel, shaker-related subfamily, member 2, CHRNE - cholinergic receptor, nicotinic, epsilon (muscle), CHRNA7 - cholinergic receptor, nicotinic, alpha 7 (neuronal), PRKACA - protein kinase, camp-dependent, catalytic, alpha, ABCG8 - atp-binding cassette, sub-family g (white), member 8, CHRNB3 - cholinergic receptor, nicotinic, beta 3 (neuronal), BEST2 - bestrophin…
GO:0005892	acetylcholine-gated channel complex	6.3E-4	1.77E-2	3.46	7767	14	1281	8	[CHRNE - cholinergic receptor, nicotinic, epsilon (muscle), CHRNA7 - cholinergic receptor, nicotinic, alpha 7 (neuronal), CHRNB3 - cholinergic receptor, nicotinic, beta 3 (neuronal), CHRNA2 - cholinergic receptor, nicotinic, alpha 2 (neuronal), CHRNA10 - cholinergic receptor, nicotinic, alpha 10 (neuronal), CHRNA3 - cholinergic receptor, nicotinic, alpha 3 (neuronal), CHRNA4 - cholinergic recepto…
GO:0044853	plasma membrane raft	6.44E-4	1.78E-2	2.24	7767	46	1281	17	[FLOT1 - flotillin 1, CHRNA7 - cholinergic receptor, nicotinic, alpha 7 (neuronal), PRKACA - protein kinase, camp-dependent, catalytic, alpha, SCARB1 - scavenger receptor class b, member 1, CHRNA3 - cholinergic receptor, nicotinic, alpha 3 (neuronal), ATP1A1 - atpase, na+/k+ transporting, alpha 1 polypeptide, SLC2A1 - solute carrier family 2 (facilitated glucose transporter), member 1, CAV1 - cav…
GO:0030659	cytoplasmic vesicle membrane	6.63E-4	1.8E-2	1.42	7767	325	1281	76	[TMEM30A - transmembrane protein 30a, AP1G1 - adaptor-related protein complex 1, gamma 1 subunit, ABCA13 - atp-binding cassette, sub-family a (abc1), member 13, KIFC3 - kinesin family member c3, TGOLN2 - trans-golgi network protein 2, APLP2 - amyloid beta (a4) precursor-like protein 2, CAMK2D - calcium/calmodulin-dependent protein kinase ii delta, KIF1B - kinesin family member 1b, ANXA7 - annexin…
GO:0014731	spectrin-associated cytoskeleton	7.37E-4	1.96E-2	6.06	7767	4	1281	4	[SPTBN1 - spectrin, beta, non-erythrocytic 1, RHBG - rh family, b glycoprotein (gene/pseudogene), ANK3 - ankyrin 3, node of ranvier (ankyrin g), ANK1 - ankyrin 1, erythrocytic]
GO:0070062	extracellular exosome	7.39E-4	1.94E-2	1.18	7767	1366	1281	266	[DST - dystonin, KIFAP3 - kinesin-associated protein 3, SUCLA2 - succinate-coa ligase, adp-forming, beta subunit, LRRC16A - leucine rich repeat containing 16a, PLXDC2 - plexin domain containing 2, SLC5A12 - solute carrier family 5 (sodium/monocarboxylate cotransporter), member 12, ENPEP - glutamyl aminopeptidase (aminopeptidase a), BST1 - bone marrow stromal cell antigen 1, ACOT2 - acyl-coa thioe…
GO:0098802	plasma membrane receptor complex	7.42E-4	1.91E-2	1.99	7767	67	1281	22	[TGFBR1 - transforming growth factor, beta receptor 1, GRIN1 - glutamate receptor, ionotropic, n-methyl d-aspartate 1, CHRNE - cholinergic receptor, nicotinic, epsilon (muscle), ITGA9 - integrin, alpha 9, CHRNA7 - cholinergic receptor, nicotinic, alpha 7 (neuronal), GRIK2 - glutamate receptor, ionotropic, kainate 2, CHRNB3 - cholinergic receptor, nicotinic, beta 3 (neuronal), BIRC2 - baculoviral …
GO:0012506	vesicle membrane	8.57E-4	2.17E-2	1.40	7767	338	1281	78	[TMEM30A - transmembrane protein 30a, AP1G1 - adaptor-related protein complex 1, gamma 1 subunit, ABCA13 - atp-binding cassette, sub-family a (abc1), member 13, KIFC3 - kinesin family member c3, TGOLN2 - trans-golgi network protein 2, APLP2 - amyloid beta (a4) precursor-like protein 2, CAMK2D - calcium/calmodulin-dependent protein kinase ii delta, KIF1B - kinesin family member 1b, ANXA7 - annexin…
