# Supplementary material for: Resilience to aging in the regeneration‐capable flatworm Macrostomum lignano
Source: Aging Cell. 2018 Feb 28;17(3):e12739. doi: 10.1111/acel.12739 (PMC5946080; doi:10.1111/acel.12739)
Supplement: Supplementary file 7 [file ACEL-17-e12739-s007.odt]

Table S6 Primers used for qPCr validation of differentially expressed genes
Mlig gene ID
Gene homolog
Primer ID
Primer sequence
Amplification efficiency
Mlig014936.g1
COX5B
COX5B-Fwd
COX5B-Rev
CACAGTCACTATCGTCAGGTTG
CCGCAGTAGCACCTTTGATTA
2.03
Mlig033687.g1
Mlig033687.g2
Mlig033687.g3
EIF1A
EIF1A-Fwd
EIF1A-Fwd
CGATGCCGAAGAATAAAGGAAAG
TCCTGACCATCCTCCTTGTA
2.07
Mlig029440.g2
Mlig029440.g4
Mlig029440.g6
GAPDH
GAPDH-Fwd
GAPDH-Rev
GGGCGTCAATGAGGATTCTT
CGAATTCGTTGTTGATCACCTTAG
2.09
Mlig030930.g1
Mlig030930.g3
Mlig027909.g3
NCL1
NCL1-Fwd
NCL1-Rev
AGTACCACATGAAATTCGGAGAG
TTTGTGTCCGCCACGATTA
1.84
Mlig024849.g1
Mlig024849.g2
Mlig024849.g3
NPC2
NPC2-Fwd
NPC2-Rev
AACACGATGAGCCCGAAAT
CGGCGAGCGATGGATAAG
2.06
Mlig029819.g2
Mlig024025.g1
Mlig024025.g5
SFA1
SFA1-Fwd
SFA1-Rev
GTACGTCACCTCGATGTCTTC
GCTCGATGCCCTGCTTAATA
2.19
Mlig004036.g1
Mlig004036.g2
Mlig023098.g2
Mlig023098.g5
SIRT6
SIRT6-Fwd
SIRT6-Rev
CTGCAACCTGCAGAATACG
GAGTCATGAGCTCGTCTGT
1.75
Mlig005493.g1
Mlig005493.g2
Mlig005493.g3
UCP4
UCP4-Fwd
UCP4-Rev
ACAAGATTATCGCGGCTTCA
GAGAGGAACTGGACTGACTAGA
2.08
